# Supplementary material for: Genome-Scale Metabolic Modelling of Lifestyle Changes in Rhizobium leguminosarum
Source: mSystems. 2022 Jan 11;7(1):e00975-21. doi: 10.1128/msystems.00975-21 (PMC8751395; doi:10.1128/msystems.00975-21)
Supplement: DATA SET S1 [file msystems.00975-21-sd001.xlsx]

## Sheet: Sheet1
#plate_id	well_id	chemical	category	moa	co_id	replica	activity	min	max	height	plateau	slope	lag	area	source
PM01	A01	Negative Control	carbon	C-Source, negative control		1	3	0.694843	2.31138	1.31798	1.46036	0.110936	32.8101	81.631	DuctApe
PM01	A02	L-Arabinose	carbon	C-Source, carbohydrate	C00259	1	7	0.983708	5.47757	3.24049	2.11706	0.494826	4.681	201.256	DuctApe
PM01	A03	N-Acetyl-D-Glucosamine	carbon	C-Source, carbohydrate	C00140	1	7	1.05173	6.36971	4.28122	3.37227	0.398892	8.06648	265.952	DuctApe
PM01	A04	D-Saccharic acid	carbon	C-Source, carboxylic acid	C00818	1	3	0.912073	1.73033	1.29704	0.754927	0.0283489	22.3886	80.4	DuctApe
PM01	A05	Succinic acid	carbon	C-Source, carboxylic acid	C00042	1	4	1.11233	2.75105	2.47294	0	0	0	153.538	DuctApe
PM01	A06	D-Galactose	carbon	C-Source, carbohydrate	C00124	1	7	1.22139	6.37095	3.37151	1.99426	0.513628	2.76574	209.415	DuctApe
PM01	A07	L-Aspartic acid	carbon	C-Source, amino acid	C00049	1	1	0.553124	0.96105	0.829921	0.267946	0.0456263	1.05315	51.4636	DuctApe
PM01	A08	L-Proline	carbon	C-Source, amino acid	C00148	1	8	0.85691	7.59236	4.62911	5.53883	0.261054	14.4863	287.58	DuctApe
PM01	A09	D-Alanine	carbon	C-Source, amino acid	C00133	1	1	0.622287	0.769716	0.701262	0	0	0	43.4986	DuctApe
PM01	A10	D-Trehalose	carbon	C-Source, carbohydrate	C01083	1	9	1.24576	9.90152	7.04866	0	0	0	437.262	DuctApe
PM01	A11	D-Mannose	carbon	C-Source, carbohydrate	C00159	1	6	0.80259	5.3445	2.57501	0	0	0	160.01	DuctApe
PM01	A12	Dulcitol	carbon	C-Source, carbohydrate	C01697	1	9	0.919947	10.836	7.39439	9.86448	0.390006	9.79623	458.845	DuctApe
PM01	B01	D-Serine	carbon	C-Source, amino acid	C00740	1	0	0.437194	0.491502	0.472765	0	0	0	29.3184	DuctApe
PM01	B02	D-Sorbitol	carbon	C-Source, carbohydrate	C00794	1	7	1.16487	6.26006	4.0114	2.69718	0.545079	3.83405	249.127	DuctApe
PM01	B03	Glycerol	carbon	C-Source, carbohydrate	C00116	1	7	1.04786	6.3688	4.00063	2.80288	0.512124	4.91801	248.454	DuctApe
PM01	B04	L-Fucose	carbon	C-Source, carbohydrate	C01019	1	8	1.04174	8.16019	4.51399	0	0	0	279.52	DuctApe
PM01	B05	D-Glucuronic acid	carbon	C-Source, carboxylic acid	C00191	1	4	0.834469	1.77934	1.4549	0	0	0	90.2527	DuctApe
PM01	B06	D-Gluconic acid	carbon	C-Source, carboxylic acid	C00257	1	4	0.951134	1.92638	1.62564	0	0	0	100.836	DuctApe
PM01	B07	DL-a-Glycerol Phosphate	carbon	C-Source, carbohydrate	C00093	1	4	0.946983	1.71915	1.49253	0	0	0	92.5714	DuctApe
PM01	B08	D-Xylose	carbon	C-Source, carbohydrate	C00181	1	7	1.2617	5.70288	3.27716	1.91226	0.423841	4.8627	203.539	DuctApe
PM01	B09	L-Lactic acid	carbon	C-Source, carboxylic acid	C01432	1	4	0.848939	3.11401	2.40336	2.4604	0.0592659	0	149.141	DuctApe
PM01	B10	Formic acid	carbon	C-Source, carboxylic acid	C00058	1	8	0.678477	7.75354	4.6519	7.36414	0.205316	8.77288	288.407	DuctApe
PM01	B11	D-Mannitol	carbon	C-Source, carbohydrate	C00392	1	7	1.17181	6.68534	3.7687	2.41559	0.623718	3.1802	234.126	DuctApe
PM01	B12	L-Glutamic acid	carbon	C-Source, amino acid	C00025	1	8	0.844769	5.18902	3.66896	3.29411	0.274721	12.0339	227.787	DuctApe
PM01	C01	D-Glucose-6-Phosphate	carbon	C-Source, carbohydrate	C00092	1	1	0.748749	1.09779	0.89199	0.145969	0.155427	0.561432	55.2563	DuctApe
PM01	C02	D-Galactonic acid-g-Lactone	carbon	C-Source, carboxylic acid	C03383	1	6	0.931492	4.92264	3.33724	0	0	0	206.813	DuctApe
PM01	C03	DL-Malic acid	carbon	C-Source, carboxylic acid	C00497	1	8	1.07461	5.49933	4.65701	4.20979	0.286827	1.53829	289.182	DuctApe
PM01	C04	D-Ribose	carbon	C-Source, carbohydrate	C00121	1	1	0.763997	0.873706	0.829107	0	0	0	51.437	DuctApe
PM01	C05	Tween 20	carbon	C-Source, fatty acid	C11624	1	1	1.02082	1.28022	1.1537	0	0	0	71.5834	DuctApe
PM01	C06	L-Rhamnose	carbon	C-Source, carbohydrate	C00507	1	6	1.04254	5.00815	3.33863	2.54925	0.192229	9.16897	207.637	DuctApe
PM01	C07	D-Fructose	carbon	C-Source, carbohydrate	C00095	1	7	1.23523	7.23752	4.27316	2.92041	0.59066	4.37433	265.456	DuctApe
PM01	C08	Acetic acid	carbon	C-Source, carboxylic acid	C00033	1	4	1.06499	2.13449	1.98975	2.01765	0.112448	0	123.489	DuctApe
PM01	C09	a-D-Glucose	carbon	C-Source, carbohydrate	C00031	1	7	1.30463	6.91916	4.06836	2.61515	0.578677	3.4507	252.709	DuctApe
PM01	C10	Maltose	carbon	C-Source, carbohydrate	C00208	1	7	1.292	5.24526	4.49456	13.3866	0.487078	0	278.991	DuctApe
PM01	C11	D-Melibiose	carbon	C-Source, carbohydrate	C05402	1	7	1.14288	6.53295	3.60752	2.29392	0.471024	4.9838	224.061	DuctApe
PM01	C12	Thymidine	carbon	C-Source, carbohydrate	C00214	1	4	0.790165	2.09209	1.69225	0	0	0	104.956	DuctApe
PM01	D01	L-Asparagine	carbon	C-Source, amino acid	C00152	1	3	0.611955	1.90405	1.07048	1.16503	0.0732078	39.1462	66.2374	DuctApe
PM01	D02	D-Aspartic acid	carbon	C-Source, amino acid	C00402	1	1	0.716645	0.945221	0.816484	0	0	0	50.6068	DuctApe
PM01	D03	D-Glucosaminic acid	carbon	C-Source, carboxylic acid	C03752	1	8	0.966246	7.44225	4.24197	6.6092	0.159239	12.4435	263.286	DuctApe
PM01	D04	1,2-Propanediol	carbon	C-Source, alcohol	C00583	1	1	0.893417	1.4865	1.40347	0	0	0	87.0797	DuctApe
PM01	D05	Tween 40	carbon	C-Source, fatty acid		1	1	0.983408	1.17732	1.12948	0	0	0	55.3501	DuctApe
PM01	D06	a-Ketoglutaric acid	carbon	C-Source, carboxylic acid	C00026	1	4	0.905603	1.65928	1.47721	0	0	0	91.6387	DuctApe
PM01	D07	a-Ketobutyric acid	carbon	C-Source, carboxylic acid	C00109	1	1	0.609083	1.15353	0.997342	0	0	0	61.8643	DuctApe
PM01	D08	a-Methyl-D-Galactoside	carbon	C-Source, carbohydrate	C03619	1	7	1.08706	5.97977	3.69977	2.58361	0.334087	6.38215	229.812	DuctApe
PM01	D09	a-D-Lactose	carbon	C-Source, carbohydrate	C00243	1	7	1.26747	7.12382	4.58093	3.2373	0.542292	4.85869	284.516	DuctApe
PM01	D10	Lactulose	carbon	C-Source, carbohydrate	C07064	1	9	1.08383	9.68554	6.29761	6.7536	0.373912	9.69656	391.049	DuctApe
PM01	D11	Sucrose	carbon	C-Source, carbohydrate	C00089	1	9	1.34799	7.26686	5.70068	4.45707	0.586342	3.45598	354.124	DuctApe
PM01	D12	Uridine	carbon	C-Source, carbohydrate	C00299	1	6	0.935147	5.77323	3.04406	0	0	0	188.352	DuctApe
PM01	E01	L-Glutamine	carbon	C-Source, amino acid	C00064	1	9	0.943011	8.17935	5.28247	5.62222	0.412327	16.0237	327.972	DuctApe
PM01	E02	m-Tartaric acid	carbon	C-Source, carboxylic acid	C00552	1	4	0.698548	1.85022	1.46011	0	0	0	90.5174	DuctApe
PM01	E03	D-Glucose-1-Phosphate	carbon	C-Source, carbohydrate	C00103	1	4	0.861373	1.64343	1.48492	0	0	0	92.1268	DuctApe
PM01	E04	D-Fructose-6-Phosphate	carbon	C-Source, carbohydrate	C00085	1	1	0.85804	1.58366	1.37251	0	0	0	85.1171	DuctApe
PM01	E05	Tween 80	carbon	C-Source, fatty acid	C11625	1	1	1.00952	1.30494	1.19574	0	0	0	74.1747	DuctApe
PM01	E06	a-Hydroxyglutaric acid-g-Lactone	carbon	C-Source, carboxylic acid		1	1	0.886108	1.5352	1.39303	0	0	0	86.4127	DuctApe
PM01	E07	a-Hydroxybutyric acid	carbon	C-Source, carboxylic acid	C05984	1	1	0.761171	1.34378	1.18496	0	0	0	73.4942	DuctApe
PM01	E08	b-Methyl-D-Glucoside	carbon	C-Source, carbohydrate		1	9	0.983051	10.488	5.45519	0	0	0	337.731	DuctApe
PM01	E09	Adonitol	carbon	C-Source, carbohydrate	C00474	1	9	1.1346	8.33358	5.18384	5.01968	0.355413	11.7043	322.039	DuctApe
PM01	E10	Maltotriose	carbon	C-Source, carbohydrate	C01835	1	8	1.10528	7.7117	4.79533	6.71648	0.165059	10.207	297.297	DuctApe
PM01	E11	2`-Deoxyadenosine	carbon	C-Source, carbohydrate	C00559	1	1	0.570561	0.90342	0.826183	0	0	0	51.2615	DuctApe
PM01	E12	Adenosine	carbon	C-Source, carbohydrate	C00212	1	4	1.04477	2.51225	2.11299	4.66083	0.0981919	0	131.088	DuctApe
PM01	F01	Gly-Asp	carbon	C-Source, amino acid	C02871	1	1	0.875141	1.4021	1.11116	0	0	0	68.8343	DuctApe
PM01	F02	Citric acid	carbon	C-Source, carboxylic acid	C00158	1	4	0.793046	2.04951	1.52876	0	0	0	94.7514	DuctApe
PM01	F03	m-Inositol	carbon	C-Source, carbohydrate	C00137	1	7	1.13751	7.26917	4.41962	3.19444	0.517467	5.34666	274.56	DuctApe
PM01	F04	D-Threonine	carbon	C-Source, amino acid	C00820	1	0	0.516076	0.597939	0.554201	0	0	0	34.3627	DuctApe
PM01	F05	Fumaric acid	carbon	C-Source, carboxylic acid	C00122	1	8	1.20328	6.10987	4.70111	8.55566	0.184005	0	291.845	DuctApe
PM01	F06	Bromosuccinic acid	carbon	C-Source, carboxylic acid		1	5	1.19886	2.58138	2.37592	1.97595	0.250685	0	147.489	DuctApe
PM01	F07	Propionic acid	carbon	C-Source, carboxylic acid	C00163	1	4	0.725612	1.9497	1.52158	0	0	0	94.3643	DuctApe
PM01	F08	Mucic acid	carbon	C-Source, carboxylic acid	C01807	1	4	1.32326	2.45553	1.98739	0	0	0	123.198	DuctApe
PM01	F09	Glycolic acid	carbon	C-Source, carboxylic acid	C00160	1	1	0.804789	1.55095	1.36544	0	0	0	84.6988	DuctApe
PM01	F10	Glyoxylic acid	carbon	C-Source, carboxylic acid	C00048	1	1	0.731417	1.46832	1.32663	0.618148	0.0433115	1.62035	82.3341	DuctApe
PM01	F11	D-Cellobiose	carbon	C-Source, carbohydrate	C00185	1	9	1.24054	7.03518	5.89167	5.25069	0.439984	2.65699	365.709	DuctApe
PM01	F12	Inosine	carbon	C-Source, carbohydrate	C00294	1	4	0.977518	2.32448	1.87586	0	0	0	116.341	DuctApe
PM01	G01	Gly-Glu	carbon	C-Source, amino acid		1	1	0.842663	1.77451	1.08656	0	0	0	67.1923	DuctApe
PM01	G02	Tricarballylic acid	carbon	C-Source, carboxylic acid		1	1	0.799505	1.42786	1.35385	0.858771	0.0998021	0	84.0136	DuctApe
PM01	G03	L-Serine	carbon	C-Source, amino acid	C00065	1	6	0.833943	4.43807	2.94158	4.194	0.0788498	0.369231	182.377	DuctApe
PM01	G04	L-Threonine	carbon	C-Source, amino acid	C00188	1	4	0.88942	2.41253	1.84957	0	0	0	114.687	DuctApe
PM01	G05	L-Alanine	carbon	C-Source, amino acid	C00041	1	3	0.667441	1.36121	0.99514	0.645541	0.0196602	23.4961	61.6715	DuctApe
PM01	G06	Ala-Gly	carbon	C-Source, amino acid		1	4	0.980667	1.93771	1.69649	0	0	0	105.243	DuctApe
PM01	G07	Acetoacetic acid	carbon	C-Source, carboxylic acid	C00164	1	1	0.958498	1.54143	1.42926	0.641298	0.0713873	0	88.6938	DuctApe
PM01	G08	N-Acetyl-D-Mannosamine	carbon	C-Source, carbohydrate	C00645	1	1	0.914641	1.35233	1.24641	0.368005	0.0664734	0	77.3058	DuctApe
PM01	G09	Mono-Methylsuccinate	carbon	C-Source, carboxylic acid		1	1	0.753068	1.49537	1.32654	0	0	0	82.3069	DuctApe
PM01	G10	Methylpyruvate	carbon	C-Source, ester		1	5	1.258	3.08407	2.80825	1.79973	0.231587	0	174.369	DuctApe
PM01	G11	D-Malic acid	carbon	C-Source, carboxylic acid	C00497	1	7	1.33222	6.85853	5.15618	4.22431	0.42515	9.17932	320.231	DuctApe
PM01	G12	L-Malic acid	carbon	C-Source, carboxylic acid	C00149	1	5	1.13899	3.41076	3.05084	1.87545	0.406102	1.91737	189.438	DuctApe
PM01	H01	Gly-Pro	carbon	C-Source, amino acid		1	3	0.861427	1.26391	1.08674	0.2772	0.0107182	33.9182	67.3817	DuctApe
PM01	H02	p-Hydroxyphenyl Acetic acid	carbon	C-Source, carboxylic acid	C00642	1	1	0.712752	0.954537	0.874367	0	0	0	54.2413	DuctApe
PM01	H03	m-Hydroxyphenyl Acetic acid	carbon	C-Source, carboxylic acid	C05593	1	1	0.714716	1.23209	1.09353	0.492588	0.0161974	0	67.8306	DuctApe
PM01	H04	Tyramine	carbon	C-Source, amine	C00483	1	1	0.74979	1.13323	1.06327	0.334945	0.0228109	1.49958	65.9747	DuctApe
PM01	H05	D-Psicose	carbon	C-Source, carbohydrate	C06468	1	5	1.10421	3.55059	2.8155	1.64261	0.259171	6.14813	174.796	DuctApe
PM01	H06	L-Lyxose	carbon	C-Source, carbohydrate	C01508	1	1	0.76708	0.897199	0.799012	0	0	0	49.5478	DuctApe
PM01	H07	Glucuronamide	carbon	C-Source, amide	D01791	1	1	0.653373	0.956429	0.900382	0	0	0	55.8578	DuctApe
PM01	H08	Pyruvic acid	carbon	C-Source, carboxylic acid	C00022	1	6	1.09473	4.71404	3.63885	2.70612	0.261731	4.09529	225.928	DuctApe
PM01	H09	L-Galactonic acid-g-Lactone	carbon	C-Source, carboxylic acid	C01115	1	1	0.690877	1.21261	1.094	0	0	0	67.8707	DuctApe
PM01	H10	D-Galacturonic acid	carbon	C-Source, carboxylic acid	C00333	1	1	0.902389	1.29951	1.11751	0	0	0	69.286	DuctApe
PM01	H11	Phenylethylamine	carbon	C-Source, amine	C05332	1	1	0.827444	1.02857	0.966627	0	0	0	59.9365	DuctApe
PM01	H12	2-Aminoethanol	carbon	C-Source, alcohol	C00189	1	4	0.849822	3.16864	1.81516	0	0	0	112.357	DuctApe
PM02	A01	Negative Control	carbon	C-Source, negative control		1	1	0.682162	1.28836	0.901042	0	0	0	60.0475	DuctApe
PM02	A02	Chondroitin Sulfate C	carbon	C-Source, polymer	C00635	1	1	0.87606	0.970454	0.914045	0	0	0	61.0349	DuctApe
PM02	A03	a-Cyclodextrin	carbon	C-Source, polymer		1	3	0.774399	1.80837	1.272	0.916121	0.026174	22.0872	84.892	DuctApe
PM02	A04	b-Cyclodextrin	carbon	C-Source, polymer		1	1	0.873945	1.18945	0.967189	0	0	0	64.4519	DuctApe
PM02	A05	g-Cyclodextrin	carbon	C-Source, polymer		1	1	0.792133	1.36528	1.05723	0	0	0	70.4987	DuctApe
PM02	A06	Dextrin	carbon	C-Source, polymer	C00721	1	1	1.06377	1.50653	1.41043	0	0	0	94.2404	DuctApe
PM02	A07	Gelatin	carbon	C-Source, polymer	C01498	1	1	0.957588	1.21179	1.10568	0	0	0	73.7522	DuctApe
PM02	A08	Glycogen	carbon	C-Source, polymer	C00182	1	1	0.826807	1.65542	1.35344	0	0	0	90.4298	DuctApe
PM02	A09	Inulin	carbon	C-Source, polymer	C00368	1	1	0.795762	1.18439	0.946502	0	0	0	63.1463	DuctApe
PM02	A10	Laminarin	carbon	C-Source, polymer	C00771	1	1	0.811843	1.1731	0.997254	0	0	0	66.6734	DuctApe
PM02	A11	Mannan	carbon	C-Source, polymer	C00464	1	1	0.858841	1.29908	1.17851	1.23211	0.04354	0	78.7596	DuctApe
PM02	A12	Pectin	carbon	C-Source, polymer	C00714	1	1	0.926153	1.1378	0.992704	0	0	0	66.2826	DuctApe
PM02	B01	N-Acetyl-D-Galactosamine	carbon	C-Source, carbohydrate	C01074	1	6	0.741449	6.34463	2.24177	0	0	0	148.662	DuctApe
PM02	B02	N-Acetyl-Neuraminic acid	carbon	C-Source, carboxylic acid	C00270	1	1	0.752166	1.12719	1.03755	0	0	0	69.3342	DuctApe
PM02	B03	b-D-Allose	carbon	C-Source, carbohydrate	C01487	1	1	0.905373	1.2496	1.17749	0	0	0	78.6246	DuctApe
PM02	B04	Amygdalin	carbon	C-Source, carbohydrate	C08325	1	4	0.877255	2.12762	1.69341	0	0	0	113.178	DuctApe
PM02	B05	D-Arabinose	carbon	C-Source, carbohydrate	C00216	1	6	1.00408	4.64763	3.29157	5.16839	0.101021	0	220.04	DuctApe
PM02	B06	D-Arabitol	carbon	C-Source, carbohydrate	C01904	1	7	1.14195	6.46677	3.98227	2.8887	0.426999	4.53582	267.263	DuctApe
PM02	B07	L-Arabitol	carbon	C-Source, carbohydrate	C00532	1	8	0.998164	5.74518	3.61319	5.20228	0.111014	7.79349	241.362	DuctApe
PM02	B08	Arbutin	carbon	C-Source, carbohydrate	C06186	1	9	1.18033	8.01523	5.15279	7.4084	0.173883	2.25905	344.321	DuctApe
PM02	B09	2-Deoxy-D-Ribose	carbon	C-Source, carbohydrate	C01801	1	1	0.912363	1.49348	1.2263	0	0	0	81.8216	DuctApe
PM02	B10	i-Erythritol	carbon	C-Source, carbohydrate	C00503	1	6	1.01573	4.53103	2.74072	4.2188	0.0728777	6.52885	182.892	DuctApe
PM02	B11	D-Fucose	carbon	C-Source, carbohydrate	C01018	1	4	0.883419	2.26684	1.67063	0	0	0	111.58	DuctApe
PM02	B12	3-O-b-D-Galactopyranosyl-D-Arabinose	carbon	C-Source, carbohydrate		1	6	0.785312	5.00146	2.47854	0	0	0	165.131	DuctApe
PM02	C01	Gentiobiose	carbon	C-Source, carbohydrate	C08240	1	9	0.870056	10.836	7.32426	10.1729	0.329459	9.02818	489.998	DuctApe
PM02	C02	L-Glucose	carbon	C-Source, carbohydrate		1	1	0.723393	1.47434	1.24909	0	0	0	83.4998	DuctApe
PM02	C03	D-Lactitol	carbon	C-Source, carbohydrate		1	8	1.1744	5.3487	4.11337	5.20994	0.160902	0	275.174	DuctApe
PM02	C04	D-Melezitose	carbon	C-Source, carbohydrate	C08243	1	1	0.85825	1.25932	1.18138	0.407112	0.0194053	0	78.9044	DuctApe
PM02	C05	Maltitol	carbon	C-Source, carbohydrate	G00275	1	4	0.896742	2.00644	1.30819	0	0	0	87.1868	DuctApe
PM02	C06	a-Methyl-D-Glucoside	carbon	C-Source, carbohydrate		1	4	1.03631	1.92163	1.62442	0	0	0	108.363	DuctApe
PM02	C07	b-Methyl-D-Galactoside	carbon	C-Source, carbohydrate	C03619	1	9	1.08551	9.52432	5.67467	9.42804	0.21506	9.99564	379.022	DuctApe
PM02	C08	3-Methylglucose	carbon	C-Source, carbohydrate		1	4	0.93054	1.54494	1.42657	0.652027	0.0448909	0	95.3877	DuctApe
PM02	C09	b-Methyl-D-Glucuronic acid	carbon	C-Source, carboxylic acid	C08350	1	1	0.896087	1.44975	1.33703	0.494626	0.0312297	2.36365	89.3223	DuctApe
PM02	C10	a-Methyl-D-Mannoside	carbon	C-Source, carbohydrate		1	4	0.750319	1.84607	1.46519	0	0	0	97.9268	DuctApe
PM02	C11	b-Methyl-D-Xyloside	carbon	C-Source, carbohydrate		1	8	1.1361	5.13656	4.04789	4.42473	0.176989	0	270.873	DuctApe
PM02	C12	Palatinose	carbon	C-Source, carbohydrate	C01742	1	8	0.765015	7.67779	4.10361	0	0	0	273.828	DuctApe
PM02	D01	D-Raffinose	carbon	C-Source, carbohydrate	C00492	1	7	0.901786	5.81798	3.43712	2.3849	0.534086	3.84837	230.733	DuctApe
PM02	D02	Salicin	carbon	C-Source, carbohydrate	C01451	1	8	0.895459	6.73663	4.56136	5.22422	0.222174	11.2477	305.459	DuctApe
PM02	D03	Sedoheptulosan	carbon	C-Source, carbohydrate		1	1	0.863069	1.29914	1.17887	0.425594	0.0218878	0	78.7741	DuctApe
PM02	D04	L-Sorbose	carbon	C-Source, carbohydrate	C00247	1	1	0.752866	1.44613	1.04859	0	0	0	69.8245	DuctApe
PM02	D05	Stachyose	carbon	C-Source, carbohydrate	C01613	1	8	0.876224	6.83728	4.45232	4.01322	0.332621	10.0036	298.561	DuctApe
PM02	D06	D-Tagatose	carbon	C-Source, carbohydrate	C00795	1	8	0.972692	6.20082	3.57531	0	0	0	238.624	DuctApe
PM02	D07	Turanose	carbon	C-Source, carbohydrate	G03588	1	9	1.254	8.73872	5.70116	8.12208	0.196373	5.05426	381.088	DuctApe
PM02	D08	Xylitol	carbon	C-Source, carbohydrate	C00379	1	6	1.10711	5.75207	3.35306	0	0	0	223.756	DuctApe
PM02	D09	N-Acetyl-D-Glucosaminitol	carbon	C-Source, carbohydrate		1	1	0.901055	1.38979	1.28351	0.4198	0.0459653	2.40724	85.7689	DuctApe
PM02	D10	g-Amino-N-Butyric acid	carbon	C-Source, carboxylic acid	C00334	1	6	1.00834	3.45984	2.34442	2.82751	0.0502513	3.038	156.478	DuctApe
PM02	D11	d-Amino Valeric acid	carbon	C-Source, carboxylic acid	C00431	1	4	0.697486	1.60562	1.46831	1.53046	0.0875311	0	98.2798	DuctApe
PM02	D12	Butyric acid	carbon	C-Source, carboxylic acid	C00246	1	4	0.619645	1.92458	1.38247	0	0	0	92.3624	DuctApe
PM02	E01	Capric acid	carbon	C-Source, carboxylic acid	C01571	1	1	0.877524	1.22437	0.955893	0	0	0	63.6585	DuctApe
PM02	E02	Caproic acid	carbon	C-Source, carboxylic acid	C01585	1	1	0.64911	1.51143	1.11585	0.459758	0.0248507	9.27042	74.6849	DuctApe
PM02	E03	Citraconic acid	carbon	C-Source, carboxylic acid	C02226	1	1	0.928279	1.44858	1.35598	0.453178	0.0556434	2.76069	90.6353	DuctApe
PM02	E04	Citramalic acid	carbon	C-Source, carboxylic acid	C00815	1	1	0.858269	1.36109	1.24501	0.401476	0.143174	2.46118	83.2509	DuctApe
PM02	E05	D-Glucosamine	carbon	C-Source, carbohydrate	C00329	1	8	1.31881	5.66292	4.15642	5.21615	0.141436	0	277.911	DuctApe
PM02	E06	2-Hydroxybenzoic acid	carbon	C-Source, carboxylic acid	C00805	1	1	0.578325	0.672584	0.611967	0	0	0	40.8629	DuctApe
PM02	E07	4-Hydroxybenzoic acid	carbon	C-Source, carboxylic acid	C00156	1	3	0.785199	1.93373	1.40701	1.93373	0	66.75	93.886	DuctApe
PM02	E08	b-Hydroxybutyric acid	carbon	C-Source, carboxylic acid	C01089	1	4	0.635608	3.66057	1.94718	0	0	0	129.823	DuctApe
PM02	E09	g-Hydroxybutyric acid	carbon	C-Source, carboxylic acid	C00989	1	4	0.881911	1.56458	1.44352	0	0	0	96.5201	DuctApe
PM02	E10	a-Keto-Valeric acid	carbon	C-Source, carboxylic acid	C00567	1	1	0.617447	1.05351	0.936868	0.319212	0.0544109	1.52467	62.6778	DuctApe
PM02	E11	Itaconic acid	carbon	C-Source, carboxylic acid	C00490	1	1	0.83297	1.22369	0.99323	0	0	0	66.2467	DuctApe
PM02	E12	5-Keto-D-Gluconic acid	carbon	C-Source, carboxylic acid	C01062	1	4	0.799315	2.25366	1.75111	0	0	0	117.055	DuctApe
PM02	F01	D-Lactic acid Methyl Ester	carbon	C-Source, ester		1	3	0.702101	1.82058	1.39124	0.844747	0.0347653	15.8093	92.9626	DuctApe
PM02	F02	Malonic acid	carbon	C-Source, carboxylic acid	C00383	1	8	0.854975	5.95326	3.90077	4.09019	0.180074	16.5942	260.988	DuctApe
PM02	F03	Melibionic acid	carbon	C-Source, carbohydrate		1	4	0.858838	2.95308	1.63102	0.732364	0.166407	3.02255	109.284	DuctApe
PM02	F04	Oxalic acid	carbon	C-Source, carboxylic acid	C00209	1	4	1.12258	2.17329	1.76229	1.42367	0.0219016	0	117.711	DuctApe
PM02	F05	Oxalomalic acid	carbon	C-Source, carboxylic acid	C01990	1	1	0.815051	1.44199	1.34365	0	0	0	89.8607	DuctApe
PM02	F06	Quinic acid	carbon	C-Source, carboxylic acid	C00296	1	8	1.09205	5.72418	4.42472	4.07179	0.293989	7.52111	296.543	DuctApe
PM02	F07	D-Ribono-1,4-Lactone	carbon	C-Source, carboxylic acid		1	1	0.766565	1.47769	1.31449	0	0	0	87.8984	DuctApe
PM02	F08	Sebacic acid	carbon	C-Source, carboxylic acid	C08277	1	1	0.666587	1.40267	1.01141	0	0	0	67.4939	DuctApe
PM02	F09	Sorbic acid	carbon	C-Source, carboxylic acid		1	1	0.853354	1.25811	1.12316	0	0	0	74.8812	DuctApe
PM02	F10	Succinamic acid	carbon	C-Source, carboxylic acid		1	6	0.973714	3.86498	2.83752	3.10946	0.0814598	3.45396	189.71	DuctApe
PM02	F11	D-Tartaric acid	carbon	C-Source, carboxylic acid	C02107	1	1	0.656835	1.35563	1.07505	0	0	0	71.8598	DuctApe
PM02	F12	L-Tartaric acid	carbon	C-Source, carboxylic acid	C00898	1	5	0.999124	2.97996	2.6563	1.64053	0.335532	2.05132	177.967	DuctApe
PM02	G01	Acetamide	carbon	C-Source, amide	C06244	1	3	0.693435	1.68048	1.19404	0.724542	0.0416586	26.8797	79.7077	DuctApe
PM02	G02	L-Alaninamide	carbon	C-Source, amide		1	6	0.853584	4.45909	3.56453	2.91405	0.24883	7.483	238.809	DuctApe
PM02	G03	N-Acetyl-L-Glutamic acid	carbon	C-Source, amino acid	C00624	1	4	0.814219	1.57589	1.45601	0	0	0	97.3969	DuctApe
PM02	G04	L-Arginine	carbon	C-Source, amino acid	C00062	1	8	0.701959	7.67859	3.98812	0	0	0	266.056	DuctApe
PM02	G05	Glycine	carbon	C-Source, amino acid	C00037	1	1	0.522916	0.661108	0.584366	0	0	0	39.0018	DuctApe
PM02	G06	L-Histidine	carbon	C-Source, amino acid	C00135	1	6	0.750974	5.28903	3.20956	4.09544	0.151136	20.4858	214.505	DuctApe
PM02	G07	L-Homoserine	carbon	C-Source, amino acid	C00263	1	8	0.728939	6.85653	3.74936	0	0	0	250.237	DuctApe
PM02	G08	Hydroxy-L-Proline	carbon	C-Source, amino acid	C01015	1	8	0.749986	6.83074	3.81532	0	0	0	254.691	DuctApe
PM02	G09	L-Isoleucine	carbon	C-Source, amino acid	C00407	1	4	0.750377	3.29668	2.04893	0	0	0	136.785	DuctApe
PM02	G10	L-Leucine	carbon	C-Source, amino acid	C00123	1	1	0.651379	0.869085	0.757182	0	0	0	50.5396	DuctApe
PM02	G11	L-Lysine	carbon	C-Source, amino acid	C00047	1	1	0.716334	1.47262	1.3325	0	0	0	89.1227	DuctApe
PM02	G12	L-Methionine	carbon	C-Source, amino acid	C00073	1	1	0.691407	0.989476	0.794935	0	0	0	53.1215	DuctApe
PM02	H01	L-Ornithine	carbon	C-Source, amino acid	C00077	1	8	0.707158	7.41891	4.51582	5.15052	0.287034	15.4946	302.338	DuctApe
PM02	H02	L-Phenylalanine	carbon	C-Source, amino acid	C00079	1	1	0.709065	1.52379	1.24877	0	0	0	83.4552	DuctApe
PM02	H03	L-Pyroglutamic acid	carbon	C-Source, amino acid	C02238	1	8	0.802202	7.90707	4.08757	0	0	0	272.645	DuctApe
PM02	H04	L-Valine	carbon	C-Source, amino acid	C00183	1	1	0.679819	1.01288	0.925143	0.850682	0.15536	0	61.8235	DuctApe
PM02	H05	D,L-Carnitine	carbon	C-Source, carboxylic acid	C00487	1	8	0.859675	6.19262	4.44141	4.39829	0.332103	12.5576	297.517	DuctApe
PM02	H06	sec-Butylamine	carbon	C-Source, amine		1	2	0.962705	1.33667	1.11827	0.158017	1.03342	0.655275	74.6612	DuctApe
PM02	H07	D,L-Octopamine	carbon	C-Source, amine	C04227	1	1	0.70017	1.42333	1.30997	0.645136	0.119881	0.26912	87.7002	DuctApe
PM02	H08	Putrescine	carbon	C-Source, amine	C00134	1	1	0.726441	1.37597	1.29131	0	0	0	86.3988	DuctApe
PM02	H09	Dihydroxyacetone	carbon	C-Source, alcohol	C00184	1	3	0.978881	2.5394	1.92773	1.23622	0.0572921	18.503	128.816	DuctApe
PM02	H10	2,3-Butanediol	carbon	C-Source, alcohol	C03044	1	1	0.691133	1.42933	1.31632	0	0	0	88.0741	DuctApe
PM02	H11	2,3-Butanedione	carbon	C-Source, alcohol	C00741	1	1	0.718114	1.55867	1.28678	0	0	0	86.013	DuctApe
PM02	H12	3-Hydroxy-2-buta	carbon	C-Source, alcohol	C00466	1	1	0.752364	1.63656	1.38051	0	0	0	92.2892	DuctApe
