# Supplementary material for: Genome-Scale Metabolic Modelling of Lifestyle Changes in Rhizobium leguminosarum
Source: mSystems. 2022 Jan 11;7(1):e00975-21. doi: 10.1128/msystems.00975-21 (PMC8751395; doi:10.1128/msystems.00975-21)
Supplement: DATA SET S2 [file msystems.00975-21-sd002.xlsx]

## Sheet: Statistics_Report
	John Innes Centre INNE-03-10VW - INNE-03-10VW Pea Bacteroid Project
	Heat map of statistically significant biochemicals profiled in this study. Red and green shaded cells indicate p≤0.05 (red indicates that the mean values are significantly higher for that comparison; green values significantly lower). Light red and light green shaded cells indicate 0.05<p<0.10 (light red indicates that the mean values trend higher for that comparison; light green values trend low…
											Fold of Change									Statistical Values																	Mean Values
																				PRO_BACT_RU / PRO_BACT_3841		PRO_BACT_110 / PRO_CELLS_110		PRO_RHIZ_3841 / PRO_CELLS_3841		BACT_3841 / NOD_CYTO		PRO_BACT_110 / PRO_BACT_3841		PRO_CELLS_110 / PRO_CELLS_3841		NOD_CYTO / ROOT_EX		PRO_BACT_3841 / PRO_CELLS_3841
	Pathway Sort Order	Super Pathway	Sub Pathway	Biochemical Name	Platform	Comp ID	KEGG	HMDB	PUBCHEM	X	PRO_BACT_RU / PRO_BACT_3841	PRO_BACT_110 / PRO_CELLS_110	PRO_RHIZ_3841 / PRO_CELLS_3841	BACT_3841 / NOD_CYTO	PRO_BACT_110 / PRO_BACT_3841	PRO_CELLS_110 / PRO_CELLS_3841	NOD_CYTO / ROOT_EX	PRO_BACT_3841 / PRO_CELLS_3841	X	p-value	q-value	p-value	q-value	p-value	q-value	p-value	q-value	p-value	q-value	p-value	q-value	p-value	q-value	p-value	q-value	X	BACT_110	BACT_3841	BACT_RU	CELLS_110	CELLS_3841	NOD_CYTO	PRO_BACT_110	PRO_BACT_3841	PRO_BACT_RU	PRO_CELLS_110	PRO_CELLS_3841	PRO_RHIZ_3841	RHIZ_3841
	237	Carbohydrate	TCA cycle	alpha-ketoglutarate	GC/MS	33453	C00026	HMDB00208	51		1.23	1.72244	70.7079	0	1.72	1	755.08	1		0.1742	0.0215	0.1864	0.0203	0.0806	0.0203	8.16e-09	2.74e-09	0.1864	0.0428			1.716e-05	1.0903e-05				0.4884	0.3065	0.6236	0.3065	0.3065	1498.68	0.7093	0.4118	0.5067	0.4118	0.4118	29.1175	0.3802
	242	Carbohydrate	TCA cycle	malate	GC/MS	1303	C00149	HMDB00156	525		0.06	7.06737	87.0485	0.07	0.02	0.16	80.07	55.65		1.5015e-06	2.0343e-06	0.0224	0.0033	0.0255	0.0081	2.85e-10	1.79e-10	0.0004	0.0002	0.005	0.0018	0.0005	0.0002	3.4043e-05	5.8877e-06		0.5477	30.953	3.1157	0.0333	0.3913	441.133	0.4721	22.8164	1.3664	0.0668	0.41	35.6899	0.0342
	240	Carbohydrate	TCA cycle	fumarate	GC/MS	1643	C00122	HMDB00134			0.1	4.59975	100.476	0.05	0.05	0.29	281.07	26.49		4.1006e-06	4.6328e-06	2.0735e-05	7.351e-06	0.0081	0.0035	1.46e-09	6.85e-10	6.7781e-08	2.2973e-07	0.0072	0.0022	4.5222e-05	2.4243e-05	8.7587e-06	1.9818e-06		0.8505	20.0312	3.291	0.1042	0.5442	424.731	0.7447	14.6547	1.4452	0.1619	0.5533	55.5932	0.0878
	180	Amino acid	Branched Chain Amino Acids (pyruvate derived)	3-methyl-2-oxovalerate (pentanoate)	LC/MS neg	15676	C00671	HMDB03736	47		0.87	2.45164	1	0	1.13	1	38.89	2.17		0.4553	0.0501	0.1315	0.0149			2.72e-09	1.16e-09	0.7821	0.157			1.6873e-08	7.7297e-08	0.0103	0.0009		0.3757	0.3743	0.4854	0.1866	0.1866	201.367	1.3283	1.1763	1.0225	0.5418	0.5418	0.5418	0.1866
	100	Amino acid	Aspartate family (OAA derived)	homoserine	GC/MS	23642	C00263	HMDB00719	126476971022		0.15	3.50462	9550.11	0.03	0.08	2.25	18.82	104.82		3.3904e-05	2.2249e-05	0.0011	0.0002	0.0001	0.0001	2.97e-10	1.79e-10	2.5075e-06	3.1219e-06	0.0277	0.0066	0.0018	0.0005	5.5506e-07	2.3949e-07		0.3712	6.0843	1.5453	0.0546	0.0424	200.573	0.7591	10.073	1.5471	0.2166	0.0961	917.765	0.7496
	182	Amino acid	Branched Chain Amino Acids (pyruvate derived)	4-methyl-2-oxopentanoate	LC/MS neg	22116	C00233	HMDB00695	70		1.01	9.63516	1	0	2.06	1	36.83	4.68		0.4526	0.05	0.0772	0.0091			6.52e-09	2.31e-09	0.9242	0.1784			8.1398e-07	1.0255e-06	8.2197e-05	1.2066e-05		0.4686	0.2662	0.395	0.0514	0.0514	188.423	2.1814	1.0599	1.0702	0.2264	0.2264	0.2264	0.0514
	91	Amino acid	Aspartate family (OAA derived)	asparagine	GC/MS	11398	C00152	HMDB00168	62676992089		0.07	14.546	6.82107	0.09	0.01	0.06	17.32	58.22		4.5375e-05	2.6184e-05	6.8661e-06	3.2883e-06	0.5426	0.0918	1.51e-05	1.38e-06	7.8234e-08	2.4373e-07	0.0005	0.0003	0.0023	0.0007	7.5759e-06	1.7696e-06		0.1188	10.3281	1.3238	0.0058	0.1398	113.061	0.2371	16.6921	1.2138	0.0163	0.2867	1.9556	0.0153
	233	Carbohydrate	Glycolysis	pyruvate	GC/MS	599	C00022	HMDB00243	107735		1.01	0.538905	138.675	0.01	1.44	0.48	25.22	0.18		0.9669	0.0975	0.3529	0.0365	0.9171	0.1431	2.94e-10	1.79e-10	0.6514	0.132	0.0978	0.0187	0.0005	0.0002	0.0005	5.8759e-05		0.6265	0.5095	0.7232	0.5952	1.8531	96.2949	0.5603	0.389	0.3916	1.0397	2.1661	300.384	0.3806
	771	Nucleotide	Purine metabolism	inosine	LC/MS neg	1123					1.3	1.22568	3.09747	0	0.99	0.05	247.62	0.06		0.1459	0.0184	0.1632	0.018	0.4565	0.0799	1.44e-10	1.38e-10	0.9823	0.1879	0.001	0.0005	1.4896e-07	3.048e-07	0.0009	9.8304e-05		0.2665	0.3174	0.6993	0.237	3.8647	92.9067	0.6034	0.6103	0.7909	0.4923	10.0556	31.1469	0.2919
	239	Carbohydrate	TCA cycle	citrate	GC/MS	1564	C00158	HMDB00094	311		10.86	7.1522	93.0305	0	9.52	0.29	0.8	0.22		8.8468e-07	1.5315e-06	0.0033	0.0006	0.0436	0.0123	2.85e-08	7.69e-09	0.0018	0.0007	0.0282	0.0066	0.2325	0.0405	0.0104	0.0009		2.0608	0.2638	4.8789	0.1763	0.9051	92.4276	1.9361	0.2034	2.2092	0.2707	0.9382	87.2812	0.2481
	722	Cofactors, Prosthetic Groups, Electron Carriers	Heme Biosynthesis	heme*	LC/MS pos	32593					1.15	2.35714	1	0	2.36	1	134.5	1		0.1253	0.0159	0.1415	0.0159			1.11e-06	1.5e-07	0.1415	0.0332			6.5304e-09	5.4848e-08				0.8085	0.3894	0.7075	0.3894	0.3894	87.8582	1.6698	0.7084	0.8158	0.7084	0.7084	0.7084	0.3894
	441	Lipids	Free fatty acid	caproate (6:0)	LC/MS neg	32489	C01585	HMDB00535	8892		1.41	1.17924	8.66927	0.16	0.09	1.44	72.29	19.68		0.1787	0.0218	0.5035	0.0503	0.8105	0.129	0.0002	1.37e-05	0.0001	7.6918e-05	0.3829	0.0603	1.9258e-05	1.1692e-05	3.4032e-05	5.8877e-06		0.6247	8.7077	21.5494	0.3445	0.3353	53.8673	0.7645	8.8293	12.4294	0.6483	0.4487	3.8899	0.1672
	453	Lipids	Free fatty acid	dodecanedioate	LC/MS neg	32388	C02678	HMDB00623	12736		0.21	0.337421	966.783	0.62	0.02	2.56	43.67	36.19		0.0001	4.5561e-05	0.0003	7.8677e-05	0.0013	0.0009	0.0861	0.0036	6.0076e-08	2.2827e-07	0.0011	0.0005	2.4469e-06	2.2019e-06	8.1483e-08	6.0471e-08		0.538	26.5556	9.4323	0.827	0.5395	42.8257	0.1871	7.8274	1.614	0.5545	0.2163	209.115	0.5896
	394	Carbohydrate	C5 branched dibasic acid metabolism	citramalate	GC/MS	22158	C02612,C00815	HMDB00426	1081		0.17	1.82764	1	0.04	0.17	1	34.8	11.02		4.3218e-05	2.541e-05	0.0852	0.0098			4.07e-08	9.72e-09	7.7012e-05	4.894e-05			8.8363e-05	4.123e-05	1.8105e-05	3.612e-06		0.2012	1.4665	0.4364	0.1013	0.1013	36.5644	0.5726	3.4535	0.5731	0.3133	0.3133	0.3133	0.1013
	700	Cofactors, Prosthetic Groups, Electron Carriers	Ascorbate metabolism	threonate	GC/MS	27738	C01620	HMDB00943	151152		0.25	2.55765	1	0.03	0.18	1	32.61	13.85		2.1456e-07	6.3164e-07	0.0394	0.0051			2.4e-14	2.94e-13	0.0009	0.0004			0.0005	0.0002	4.0852e-08	3.9892e-08		0.1684	1.0655	0.4564	0.0712	0.0712	32.0309	0.6256	3.3884	0.8374	0.2446	0.2446	0.2446	0.0712
	311	Carbohydrate	Amino sugar and nucleotide sugar	xylonate	GC/MS	35638	C00502,C05411		6602431		0.33	2.70057	0.210246	0.03	0.62	0.21	3.06	0.92		0.0003	8.663e-05	0.0049	0.0009	0.0131	0.005	3.02e-10	1.79e-10	0.051	0.0135	0.0131	0.0036	0.0424	0.0086	0.7559	0.0445		0.553	1.0181	0.5267	0.2496	0.8226	30.5315	0.7991	1.2888	0.4312	0.2959	1.4074	0.2959	0.2496
	227	Carbohydrate	Glycolysis	glycerate	GC/MS	1572	C00258	HMDB00139	752		1.74	6.72414	0.483127	0.02	0.76	0.48	9.83	4.29		0.0478	0.0067	0.0145	0.0023	0.0363	0.0105	5.74e-08	1.25e-08	0.274	0.0595	0.0363	0.0082	0.0002	7.718e-05	0.0005	5.8759e-05		0.4322	0.6677	2.1265	0.0538	0.1176	28.4579	0.7605	1.0054	1.7471	0.1131	0.2341	0.1131	0.0538
	198	Amino acid	Amines and polyamines	agmatine	GC/MS	15496	C00179	HMDB01432	199		1	1.3443	0.0417233	0	5.43	0.17	1753.29	0.04				0.9656	0.0906	1.3827e-05	3.1276e-05	3.1e-06	3.56e-07	0.0183	0.0057	0.0003	0.0002	3.101e-06	2.6943e-06	1.3827e-05	2.9831e-06		0.391	0.0161	0.0161	0.2148	1.6247	28.228	0.9847	0.1812	0.1812	0.7325	4.3429	0.1812	0.0161
	188	Amino acid	Branched Chain Amino Acids (pyruvate derived)	levulinate (4-oxovalerate)	LC/MS pos	22177		HMDB00720	11579		0.53	0.475655	18.0861	0.04	0.4	0.76	8.22	0.9		0.0002	8.4287e-05	0.0286	0.0039	0.5396	0.0918	9.15e-08	1.86e-08	0.0001	8.2858e-05	0.396	0.0617	0.0031	0.0009	0.9749	0.0569		0.2828	1.0819	0.9821	0.3927	0.8223	25.5363	0.55	1.3806	0.7254	1.1563	1.5268	27.6138	0.4384
	149	Amino acid	Glutamate family (alpha-ketoglutarate derived)	histidine	GC/MS	37424	C00135	HMDB00177	7733651426		0.36	4.50986	1	0.02	1.61	1	81.2	2.8		0.0692	0.0093	0.0221	0.0033			0.0005	3.15e-05	0.4014	0.0847			0.0001	4.5693e-05	0.0692	0.0049		0.6593	0.4601	0.0821	0.0272	0.0272	25.0192	1.1888	0.7371	0.2636	0.2636	0.2636	0.2636	0.0272
	246	Carbohydrate	TCA cycle	succinate	LC/MS neg	1437	C00042	HMDB00254	1110		1.17	4.95185	5.04947	0.04	1.09	0.55	17.67	2.49		0.3072	0.0353	6.4684e-05	1.962e-05	0.6557	0.1065	4.95e-08	1.16e-08	0.8024	0.1605	0.1966	0.0341	1.2597e-08	7.6572e-08	0.0106	0.0009		0.8891	0.9687	1.9306	0.0763	0.2858	24.5885	1.1003	1.0055	1.178	0.2222	0.4043	2.0415	0.0319
	663	Cofactors, Prosthetic Groups, Electron Carriers	Nicotinate and nicotinamide metabolism	nicotinate ribonucleoside*	LC/MS pos	33471			161233		0.84	16.0374	19.4562	0.03	7.11	0.61	5.02	1.37		0.9458	0.0957	0.0002	4.9453e-05	0.428	0.0761	0.0002	1.37e-05	0.0008	0.0004	0.2028	0.0348	0.0282	0.0061	0.4933	0.0299		3.5535	0.5961	0.8912	0.1037	0.3124	23.6799	6.5192	0.9164	0.7689	0.4065	0.6701	13.0376	0.0734
	759	Nucleotide	Purine metabolism	allantoin	GC/MS	1107	C02350	HMDB00462	204		0.21	1	0.0259934	0.05	0.04	0.03	3.33	0.71		0.0056	0.0011			4.149e-06	1.3138e-05	2.66e-06	3.12e-07	5.1073e-06	5.1929e-06	4.149e-06	7.5174e-06	0.0334	0.007	0.163	0.0108		0.0424	1.0619	0.3838	0.0424	1.1124	23.2262	0.0488	1.3253	0.2829	0.0488	1.8774	0.0488	0.0424
	347	Carbohydrate	Sucrose, glucose, fructose metabolism	galacturonate	GC/MS	20758	C08348	HMDB02545	84740		0.47	2.09124	1	0.03	0.98	1	7.96	2.14		0.0133	0.0022	0.0277	0.0039			2.22e-06	2.68e-07	0.8783	0.1716			0.0055	0.0015	0.0133	0.0011		0.5685	0.7034	0.205	0.205	0.205	20.9417	0.871	0.8903	0.4165	0.4165	0.4165	0.4165	0.205
	130	Amino acid	Glutamate family (alpha-ketoglutarate derived)	2-pyrrolidinone	GC/MS	31675	C11118	HMDB02039	12025		0.58	19.6786	1	0.02	2.98	1	0.13	6.61		0.8749	0.0891	4.546e-06	2.482e-06			0.0001	7.26e-06	0.0212	0.0064			0.0586	0.0115	0.0569	0.0042		0.8996	0.3519	0.3735	0.0632	0.0632	20.8572	2.2473	0.755	0.4372	0.1142	0.1142	0.1142	0.0632
	403	Lipids	Free fatty acid	2-hydroxyglutarate	GC/MS	37253	C02630	HMDB00606	43		29.02	2.11111	1	0.06	0.4	1	28.17	5.32		5.9528e-09	5.53e-08	0.0351	0.0046			1.22e-10	1.26e-10	0.0048	0.0018			0.0006	0.0002	7.8771e-05	1.1692e-05		0.1019	0.297	15.3609	0.0513	0.0513	20.1761	0.456	1.1499	33.3691	0.216	0.216	0.216	0.0513
	86	Amino acid	Aspartate family (OAA derived)	2-aminoadipate	GC/MS	6146	C00956	HMDB00510	469		3.5	4.46676	26.909	0.05	0.36	0.06	11.87	0.8		4.4602e-06	4.6328e-06	0.0078	0.0013	0.1501	0.0323	8.19e-11	1.13e-10	0.0097	0.0032	4.3093e-05	4.1642e-05	0.0092	0.0023	0.5573	0.0335		0.2865	0.9667	5.9718	0.0452	0.9459	19.827	0.3359	0.9444	3.3018	0.0752	1.1864	31.9248	0.0804
	138	Amino acid	Glutamate family (alpha-ketoglutarate derived)	argininosuccinate	GC/MS	15497	C03406	HMDB00052	828		0.12	4.19142	1	0.07	0.45	1	143.54	9.31		2.4161e-05	1.7509e-05	0.0377	0.005			3.4e-06	3.87e-07	0.0463	0.0126			1.2353e-06	1.2969e-06	8.2594e-05	1.2066e-05		0.5178	1.3997	0.2247	0.1334	0.1334	19.1487	0.7423	1.649	0.2018	0.1771	0.1771	0.1771	0.1334
	29	Amino acid	Serine family (phosphoglycerate derived)	serine	GC/MS	1648	C00065	HMDB03406	59516857581		0.54	11.7878	24.5585	0.06	2.66	0.3	12.26	1.33		0.0007	0.0002	1.1653e-05	4.6781e-06	0.0796	0.0202	5.2e-12	2.62e-11	3.7531e-05	2.6624e-05	0.0008	0.0004	0.0024	0.0007	0.0243	0.002		2.3631	1.1082	1.0258	0.1318	0.6078	19.0286	3.1108	1.1704	0.6347	0.2639	0.8788	21.582	0.0241
	322	Carbohydrate	Inositol metabolism	ononitol	GC/MS	37087	C06352				5.38	2173.41	1015.04	0.08	13.5	1.28	263.4	206.1		9.1512e-06	8.3872e-06	1.0204e-06	8.9808e-07	0.0307	0.0092	1.3e-07	2.45e-08	3.1534e-07	6.8707e-07	0.5342	0.0807	8.121e-05	3.8247e-05	2.1652e-06	6.2769e-07		16.4755	1.4791	13.7821	0.0047	0.0048	18.7803	13.9098	1.0305	5.5458	0.0064	0.005	5.0752	0.0117
	111	Amino acid	Aspartate family (OAA derived)	N-acetylmethionine	LC/MS neg	1589	C02712	HMDB11745	448580		0.38	12.1513	1.84072	0.07	2.97	0.21	27.18	0.87		0.0002	6.5279e-05	0.0001	2.8112e-05	0.1132	0.0262	3.83e-09	1.59e-09	4.0008e-05	2.7793e-05	0.0014	0.0006	5.2502e-05	2.6458e-05	0.1856	0.0119		2.9292	1.1991	0.7543	0.1321	0.9995	18.1071	2.8592	0.9635	0.3657	0.2353	1.11	2.0432	0.122
	28	Amino acid	Serine family (phosphoglycerate derived)	O-acetylserine	GC/MS	15947	C00979	HMDB03011	994786971051		0.25	28.5218	15.6358	0.06	9.72	0.76	74.43	2.22		0.0018	0.0004	6.5803e-05	1.974e-05	0.1115	0.026	1.06e-07	2.06e-08	0.0007	0.0003	0.5454	0.0819	2.822e-05	1.5978e-05	0.0419	0.0032		9.5319	1.1089	0.3825	0.1535	0.366	17.4313	8.4453	0.8687	0.2192	0.2961	0.391	6.1136	0.0926
	204	Amino acid	Glutathione metabolism	5-oxoproline	LC/MS neg	1494	C01879	HMDB00267	7405		0.36	1.37799	218.81	0.08	0.49	0.54	0.34	1.5		0.0011	0.0003	0.4984	0.05	0.0672	0.0177	8.56e-06	8.24e-07	0.0313	0.0089	0.081	0.016	0.0019	0.0006	0.1436	0.0096		0.502	1.2947	0.7662	0.3132	0.6337	15.493	0.6048	1.2266	0.4386	0.4389	0.8155	178.44	0.3892
	142	Amino acid	Glutamate family (alpha-ketoglutarate derived)	dimethylarginine (SDMA + ADMA)	LC/MS pos	36808	C03626	HMDB01539,HMDB03334	123831		0.36	1.59644	1	0.08	0.42	1	8.65	3.81		6.7932e-05	3.3733e-05	0.0599	0.0073			7.33e-11	1.13e-10	0.0014	0.0006			0.0001	6.1039e-05	4.3713e-06	1.1927e-06		0.3805	1.1076	0.6832	0.2512	0.2512	14.5338	0.9336	2.2286	0.8102	0.5848	0.5848	0.5848	0.2512
	823	Nucleotide	Pyrimidine metabolism	uridine	LC/MS neg	606	C00299	HMDB00296	6029		2.23	5.99519	9.55608	0.02	38.05	0.17	15.13	0.03		0.0004	0.0001	0.0024	0.0005	0.0177	0.0062	2.04e-09	9.05e-10	1.1225e-07	3.1127e-07	0.0021	0.0009	1.22e-07	2.9277e-07	1.7798e-09	1.0181e-08		7.2543	0.2386	0.9088	0.74	6.119	13.9749	1.994	0.0524	0.1167	0.3326	1.9017	18.1728	0.2609
	419	Lipids	Free fatty acid	4-octenedioate	LC/MS pos	31941		HMDB04982	11805205		0.89	1	1	0.04	0.5	1	40.79	1.99		0.8665	0.0885					1.21e-06	1.6e-07	0.0495	0.0132			1.0782e-07	2.8595e-07	0.0495	0.0037		0.3092	0.558	0.8246	0.3092	0.3092	12.6126	0.5319	1.0565	0.9391	0.5319	0.5319	0.5319	0.3092
	835	Peptide	gamma-glutamyl	gamma-glutamylisoleucine*	LC/MS pos	34456		HMDB11170			1.17	1.28634	5.89902	0.06	0.92	0.54	6.31	0.75		0.4146	0.0463	0.1064	0.0122	0.9307	0.1438	5.23e-08	1.19e-08	0.4291	0.09	0.0021	0.0009	1.4968e-05	9.7959e-06	0.0658	0.0048		0.5451	0.7663	1.5251	0.2553	0.7618	12.184	0.8266	0.8958	1.0474	0.6426	1.1933	7.0393	0.2629
	82	Amino acid	Aromatic amino acid metabolism (PEP derived)	tryptophan	LC/MS pos	54	C00078	HMDB00929	69235166305		0.78	4.05395	9.21561	0.1	1.15	0.44	14.94	1.54		0.0506	0.007	8.9693e-09	3.4978e-08	0.1624	0.0343	5.51e-09	2.01e-09	0.0814	0.0202	1.6974e-06	4.1527e-06	0.0003	0.0001	0.0002	2.4591e-05		1.084	1.1608	1.5774	0.1625	0.5448	11.9214	1.3901	1.2058	0.9445	0.3429	0.7829	7.2149	0.0195
	385	Carbohydrate	Sucrose, glucose, fructose metabolism	sucrose	LC/MS neg	1519	C00089	HMDB00258	5988		151.49	479.53	3087.77	0.02	479.53	1.2	3.51	1.2		2.1394e-06	2.7778e-06	8.3446e-08	1.6271e-07	0.0014	0.0009	3.69e-06	4.17e-07	1.6381e-06	2.3241e-06	0.2935	0.0486	0.0224	0.0051	0.4443	0.0271		107.12	0.2747	71.6075	0.1355	0.1569	11.8941	8.0561	0.0168	2.5451	0.0168	0.014	43.2288	0.7673
	862	Peptide	Dipeptide	glycylproline	LC/MS pos	22171		HMDB00721	30136256993386		0.41	0.457613	10.5502	0.1	0.89	5.78	1.36	2.98		0.0054	0.0011	9.2528e-05	2.6871e-05	0.7785	0.1245	2.25e-07	3.83e-08	0.2734	0.0595	0.0004	0.0003	0.1675	0.0299	0.0042	0.0004		0.8383	1.1724	0.8179	1.1158	0.301	11.6967	0.9927	1.1177	0.4578	2.1693	0.3755	3.9616	0.132
	126	Amino acid	Aspartate family (OAA derived)	threonine	GC/MS	1284	C00188	HMDB00167	69710196288		0.46	10.0506	12.7473	0.12	2.98	0.37	7.04	1.26		0.0004	0.0001	2.0159e-05	7.2408e-06	0.0029	0.0016	2.06e-08	5.95e-09	8.9927e-06	8.0678e-06	0.0026	0.001	0.0063	0.0017	0.0706	0.005		3.23	1.3638	1.069	0.1767	0.7866	11.5343	3.4142	1.1472	0.5259	0.3397	0.9087	11.5835	0.0619
	660	Cofactors, Prosthetic Groups, Electron Carriers	Nicotinate and nicotinamide metabolism	nicotinate	LC/MS pos	1504	C00253	HMDB01488	938		2.59	5.73311	229.861	0.39	0.47	0.63	43.43	7.78		0.0869	0.0114	0.0005	0.0001	0.0677	0.0177	0.0995	0.0041	0.2011	0.0458	0.3917	0.0614	1.7525e-05	1.0903e-05	0.0021	0.0002		1.6548	4.2344	18.1302	0.1421	0.4084	10.7305	1.2137	2.6085	6.7668	0.2117	0.3354	77.0954	0.1222
	281	Carbohydrate	Amino sugar and nucleotide sugar	erythronate*	GC/MS	33477		HMDB00613	2781043		1.4	2.07641	1	0.04	0.62	1	0.75	3.35		0.1391	0.0176	0.0773	0.0091			2.78e-06	3.23e-07	0.2037	0.0462			0.9767	0.1558	0.0088	0.0008		0.2176	0.4159	1.028	0.0942	0.0942	10.3285	0.5924	0.9564	1.3349	0.2853	0.2853	0.2853	0.0942
	510	Lipids	Oxylipins	13-HODE + 9-HODE	LC/MS neg	37752					0.39	9.4375	227.688	3.14	0.1	1.69	160.15	158.13		0.0051	0.001	9.9433e-05	2.8112e-05	0.0005	0.0004	0.0004	2.6e-05	5.8594e-07	1.0513e-06	0.2535	0.0425	5.3509e-10	6.7412e-09	1.9771e-08	2.4454e-08		2.6921	32.3166	21.0458	0.1305	0.1486	10.2974	0.7097	7.0366	2.7637	0.0752	0.0445	10.1321	0.1015
	875.4	Peptide	Dipeptide	serylphenyalanine	LC/MS pos	40054					0.15	22.7843	472.298	0.13	3.83	0.54	7.77	3.23		6.5791e-06	6.6133e-06	1.7888e-05	6.5107e-06	0.0282	0.0086	2.48e-10	1.79e-10	1.4626e-05	1.2393e-05	0.037	0.0083	1.5765e-06	1.5578e-06	2.7925e-05	5.1811e-06		3.9431	1.21	0.3043	0.0945	0.2691	9.3374	4.8052	1.2547	0.1834	0.2109	0.3888	183.63	0.2379
	107	Amino acid	Aspartate family (OAA derived)	N-acetylalanine	LC/MS neg	1585	C02847	HMDB00766	88064		0.61	1	1	0.05	0.61	1	12.13	1.65		0.008	0.0015					8e-10	4.52e-10	0.008	0.0027			0.0001	6.0274e-05	0.008	0.0007		0.2673	0.4403	0.2673	0.2673	0.2673	9.2476	0.5955	0.9799	0.5955	0.5955	0.5955	0.5955	0.2673
	283.5	Carbohydrate	Amino sugar and nucleotide sugar	maltol	GC/MS	38299	C11918		8369		2.84	4.63493	87.7567	0.08	0.77	0.13	10.11	0.76		0.0174	0.0028	0.0347	0.0046	0.6717	0.1085	0.0003	2.02e-05	0.5166	0.1061	5.3354e-05	4.8335e-05	0.0014	0.0004	0.2673	0.0169		0.4251	0.7377	3.6437	0.1056	0.6828	9.178	0.5599	0.7315	2.0809	0.1208	0.9653	84.7115	0.1098
	278	Carbohydrate	Amino sugar and nucleotide sugar	arabonate	GC/MS	37516		HMDB00539	122045		0.54	4.27792	0.393017	0.12	0.31	0.39	0.89	5.35		0.0018	0.0004	0.0048	0.0008	0.0184	0.0063	1.87e-07	3.37e-08	0.0041	0.0016	0.0184	0.0049	0.5166	0.0876	0.0002	2.7834e-05		0.2852	1.0697	1.0198	0.0519	0.1515	8.7293	0.6742	2.1455	1.1625	0.1576	0.401	0.1576	0.0519
	874.7	Peptide	Dipeptide	leucylglutamate	LC/MS pos	40021			52595895259590		0.25	30.6563	0.764033	0.12	4.89	2.84	9.68	17.83		0.0041	0.0008	6.6474e-06	3.2404e-06	0.1765	0.0361	9.04e-09	2.94e-09	1.3534e-07	3.5898e-07	0.0022	0.0009	0.0006	0.0002	2.1732e-07	1.2218e-07		4.2762	1.0681	0.4032	0.0676	0.0448	8.6708	15.9903	3.271	0.8016	0.5216	0.1835	0.1402	0.0379
	677	Cofactors, Prosthetic Groups, Electron Carriers	Oxidative phosphorylation	methylphosphate	GC/MS	37070			13130		0.95	4.64299	44.6304	0.12	3.34	0.64	106.7	0.89		0.738	0.0774	0.0001	3.5727e-05	0.0459	0.0129	5.97e-08	1.28e-08	5.0219e-06	5.1929e-06	0.0731	0.0148	4.5157e-07	6.5091e-07	0.6307	0.0375		2.8151	1.0312	1.7644	0.3847	0.8265	8.3759	2.8039	0.8395	0.7993	0.6039	0.9387	41.8946	0.0999
	13	Amino acid	Serine family (phosphoglycerate derived)	cysteine	GC/MS	31453	C00097	HMDB00574	58626419722		3.66	6.64078	0.0468385	0.05	3.61	0.16	16.25	0.29		0.0002	8.663e-05	0.0006	0.0001	0.0002	0.0002	3.48e-08	8.64e-09	0.0005	0.0002	0.0016	0.0007	0.0037	0.001	0.014	0.0012		1.2383	0.4076	2.629	0.1185	0.9695	8.1659	2.2147	0.6134	2.2479	0.3335	2.1414	0.1003	0.0131
	949	Secondary metabolism	Benzenoids	p-hydroxybenzaldehyde	LC/MS neg	17665	C00633	HMDB11718	126		0.34	1	1	0.08	0.34	1	7.61	2.95		0.0052	0.001					9.34e-06	8.85e-07	0.005	0.0018			1.1358e-07	2.8618e-07	0.005	0.0005		0.2498	0.6064	0.281	0.2498	0.2498	7.9826	0.3074	0.9063	0.3106	0.3074	0.3074	0.3074	0.2498
	89	Amino acid	Aspartate family (OAA derived)	alanine	GC/MS	1126	C00041	HMDB00161	59507311724		0.21	17.8967	0.330251	0.23	1.09	0.07	33.29	1.11		1.1533e-06	1.7909e-06	0.0001	3.6734e-05	0.0257	0.0081	5.58e-06	5.87e-07	0.3121	0.067	4.4876e-05	4.1966e-05	0.0004	0.0001	0.4029	0.0247		1.5819	1.7863	0.6673	0.0509	1.2123	7.8134	1.4031	1.2818	0.2706	0.0784	1.1573	0.3822	0.0084
	532	Lipids	Glycerolipids	1-palmitoylglycerol (1-monopalmitin) (16:0)	GC/MS	21127			14900		0.23	21.4691	234.123	0.27	1.92	1.4	197.46	15.65		1.3045e-08	6.7751e-08	1.738e-05	6.4115e-06	0.0663	0.0176	3.4e-08	8.64e-09	1.8215e-05	1.4621e-05	0.2491	0.042	2.0124e-07	3.756e-07	8.8529e-05	1.2733e-05		3.2588	2.0544	0.837	0.0874	0.0892	7.5034	2.3659	1.2345	0.282	0.1102	0.0789	18.4723	0.059
	196	Amino acid	Branched Chain Amino Acids (pyruvate derived)	valine	LC/MS pos	1649	C00183	HMDB00883	69710186287		0.53	2.65812	11.0106	0.14	2.66	0.66	5	0.66		0.0023	0.0005	0.0004	8.4709e-05	0.1444	0.0313	2.18e-11	4.51e-11	0.0004	0.0002	0.0276	0.0066	0.0014	0.0004	0.006	0.0006		2.1217	0.9936	0.8949	0.4795	1.0857	7.3283	2.1249	0.8003	0.4234	0.7994	1.2061	13.2799	0.0294
	136	Amino acid	Glutamate family (alpha-ketoglutarate derived)	5-aminovalerate	LC/MS pos	18319	C00431	HMDB03355	6992101138		0.5	4.03716	879.994	0.08	2.85	1.21	1.14	1.71		0.0512	0.0071	0.0233	0.0034	0.0008	0.0006	5.46e-05	4.29e-06	0.0909	0.022	0.7373	0.1048	0.6874	0.1155	0.1142	0.0078		1.4234	0.5947	0.1904	0.2301	0.2209	7.1575	1.608	0.5649	0.2816	0.3983	0.3298	290.222	0.3682
	229	Carbohydrate	Glycolysis	lactate	GC/MS	527	C00186	HMDB00190	612		0.4	0.293889	440.469	0.18	0.89	3	1.77	0.99		6.5643e-05	3.3733e-05	0.0637	0.0077	0.0023	0.0013	0.0009	5.45e-05	0.4379	0.0915	0.1098	0.0203	0.1663	0.0298	0.93	0.0544		0.9254	1.3028	0.8751	1.2135	0.9232	7.1156	0.9286	1.046	0.415	3.1597	1.0529	463.769	0.5209
	73	Amino acid	Aromatic amino acid metabolism (PEP derived)	phenylalanine	LC/MS pos	64	C00079	HMDB00159	69256656140		0.48	4.02667	3.84945	0.16	2.24	0.44	6.97	0.8		0.003	0.0006	1.9108e-06	1.3375e-06	0.3128	0.0586	8.65e-10	4.58e-10	0.0002	0.0001	0.0001	7.8448e-05	0.0008	0.0003	0.0261	0.0021		2.0588	1.1405	0.9113	0.3059	1.0324	7.0659	2.1587	0.9646	0.462	0.5361	1.2069	4.6459	0.0144
	763	Nucleotide	Purine metabolism	guanosine	LC/MS neg	1573	C00387	HMDB00133	6802		0.81	0.495657	1.16845	0.04	8.34	0.42	75.82	0.02		0.7471	0.0781	0.0509	0.0063	0.1604	0.0341	8.01e-06	8.02e-07	0.0002	9.4092e-05	0.0128	0.0036	4.8045e-11	1.8594e-09	6.6312e-07	2.734e-07		1.7565	0.2546	0.3468	2.0923	7.2446	6.9984	0.9643	0.1156	0.0937	1.9455	4.6323	5.4126	0.165
	861	Peptide	Dipeptide	glycylleucine	LC/MS pos	34398	C02155	HMDB00759	928431548899		0.21	39.7925	0.51743	0.14	4.73	0.92	3.75	7.73		0.0012	0.0003	9.6673e-06	4.1719e-06	0.0094	0.0039	1.16e-10	1.26e-10	5.8353e-06	5.8359e-06	0.3621	0.0579	0.0061	0.0016	1.4248e-05	3.004e-06		3.7596	0.9487	0.3229	0.0551	0.0908	6.9874	10.7002	2.2613	0.4697	0.2689	0.2926	0.1514	0.0542
	116	Amino acid	Aspartate family (OAA derived)	O-acetylhomoserine	LC/MS pos	31539	C01077		439389		1	1	144.563	0.01	1	0.6	5.84	0.6						0.0026	0.0015	1.23e-08	3.82e-09			0.0125	0.0036	0.0097	0.0024	0.0125	0.0011		0.0997	0.0997	0.0997	0.0997	0.9208	6.8828	0.1171	0.1171	0.1171	0.1171	0.1959	28.3199	0.2696
	170	Amino acid	Glutamate family (alpha-ketoglutarate derived)	trans-urocanate	LC/MS pos	607	C00785	HMDB00301	736715		0.58	2.24974	4.66256	0.2	0.18	0.18	5.1	2.28		0.0333	0.0049	0.0073	0.0012	0.3946	0.0717	0.001	5.97e-05	1.582e-05	1.3042e-05	0.0003	0.0002	0.0019	0.0006	0.0028	0.0003		0.1971	1.3525	1.2628	0.089	0.4353	6.7715	0.4252	2.4003	1.3933	0.189	1.055	4.919	0.0889
	762	Nucleotide	Purine metabolism	guanine	LC/MS pos	32352	C00242	HMDB00132	764		0.21	0.789288	23.2936	0.31	0.09	0.58	5.01	5.06		0.001	0.0003	0.531	0.0529	0.3327	0.062	0.0021	0.0001	0.0002	0.0001	0.4212	0.0653	0.0075	0.0019	0.0016	0.0002		0.153	2.1124	0.7533	0.1516	0.2959	6.7398	0.2903	3.2037	0.6618	0.3678	0.6328	14.7402	0.1561
	860	Peptide	Dipeptide	glycylisoleucine	LC/MS pos	36659					0.31	11.1828	1	0.13	1.67	1	3.6	6.71		0.0023	0.0005	5.6621e-07	6.1049e-07			1.49e-09	6.85e-10	0.0018	0.0007			0.0015	0.0005	5.9707e-06	1.5175e-06		1.2024	0.8725	0.45	0.2469	0.2469	6.7191	1.5723	0.9434	0.2969	0.1406	0.1406	0.1406	0.2469
	875.3	Peptide	Dipeptide	serylleucine	LC/MS pos	40066					0.13	41.5	1	0.13	2.75	1	9.58	15.11		0.0002	5.9931e-05	1.6185e-05	6.0525e-06			2.12e-06	2.58e-07	0.0066	0.0022			2.8884e-05	1.6172e-05	1.4109e-05	3.004e-06		2.1281	0.8959	0.1868	0.1161	0.1161	6.7127	2.8718	1.0457	0.1399	0.0692	0.0692	0.0692	0.1161
	822	Nucleotide	Pyrimidine metabolism	uracil	GC/MS	605	C00106	HMDB00300	1174		1.25	21.2	1.04062	0.21	0.27	0.01	16.53	0.48		0.0912	0.0119	7.5306e-06	3.4843e-06	0.1261	0.0285	7.86e-08	1.63e-08	3.2146e-06	3.7714e-06	5.4809e-08	5.2964e-07	4.7944e-05	2.5167e-05	0.0037	0.0004		0.3066	1.3791	2.9723	0.0082	2.173	6.4863	0.2968	1.0956	1.3662	0.014	2.2674	2.3595	0.0048
	282	Carbohydrate	Amino sugar and nucleotide sugar	fucose	GC/MS	15821	C00382	HMDB00174	3034656		2.36	10.7021	1	0.02	4.98	1	0.43	2.15		0.6023	0.0647	0.0016	0.0003			1.43e-05	1.32e-06	0.0061	0.0021			0.9587	0.1539	0.1766	0.0116		0.4886	0.1492	0.5104	0.0847	0.0847	6.3239	1.9649	0.3943	0.9316	0.1836	0.1836	0.1836	0.0847
	162	Amino acid	Glutamate family (alpha-ketoglutarate derived)	proline	LC/MS pos	1898	C00148	HMDB00162	1457426971047		0.43	6.28202	49.3736	0.2	2.87	0.52	6.9	1.15		0.0003	9.7209e-05	9.4754e-07	8.6222e-07	0.0034	0.0018	5.34e-09	2.01e-09	0.0001	6.5414e-05	0.0281	0.0066	0.0001	4.5693e-05	0.3106	0.0195		2.9142	1.2558	0.9348	0.2745	0.8153	6.2745	3.1542	1.0978	0.4764	0.5021	0.9576	47.2802	0.1168
	442	Lipids	Free fatty acid	caprylate (8:0)	LC/MS neg	32492	C06423	HMDB00482	379		1.33	0.952636	0.617575	0.16	0.58	0.89	8.95	1.45		0.2028	0.0242	0.9157	0.0862	0.0198	0.0067	0.0002	1.37e-05	0.0786	0.0199	0.4865	0.0738	3.5972e-05	1.992e-05	0.223	0.0142		0.4715	0.9799	2.3566	0.402	0.5071	6.2338	0.6235	1.0728	1.4296	0.6545	0.7374	0.4554	0.2982
	187	Amino acid	Branched Chain Amino Acids (pyruvate derived)	leucine	LC/MS pos	60	C00123	HMDB00687	70457986106		0.59	7.17504	12.2023	0.21	2.3	0.31	23.03	0.96		0.013	0.0022	6.8985e-08	1.4486e-07	0.0689	0.0179	1.55e-08	4.69e-09	0.0004	0.0002	9.8698e-07	3.1792e-06	7.6812e-06	5.7773e-06	0.6991	0.0413		2.3909	1.2947	1.2782	0.1966	0.9795	6.1633	2.2135	0.9614	0.5693	0.3085	1.0056	12.2706	0.0299
	872.1	Peptide	Dipeptide	leucylglycine	LC/MS pos	40045			79070		0.24	5.48921	0.866242	0.39	0.78	1.93	10.56	13.62		0.0029	0.0006	0.0008	0.0002	0.2021	0.04	5.22e-06	5.56e-07	0.2197	0.0489	0.1839	0.0325	2.0177e-05	1.2105e-05	1.5429e-08	2.4454e-08		1.5316	2.3334	0.8823	0.1243	0.0966	6.0476	2.4921	3.2074	0.7612	0.454	0.2355	0.204	0.0604
	580	Lipids	Choline metabolism	ethanolamine	GC/MS	34285	C00189	HMDB00149			0.38	25.0968	23.563	0.41	0.48	4.17	56.38	216.65		0.0103	0.0018	0.0001	3.7345e-05	0.097	0.0239	0.013	0.0006	0.0395	0.0109	0.02	0.0051	0.0001	5.6588e-05	4.3924e-07	2.2025e-07		0.9992	2.457	1.6521	0.0196	0.0057	5.9596	1.2448	2.5781	0.9745	0.0496	0.0119	0.2804	0.0046
	836	Peptide	gamma-glutamyl	gamma-glutamylleucine	LC/MS pos	18369		HMDB11171	151023		2.52	3.2749	0.534788	0.09	0.97	0.53	4.28	1.81		0.0008	0.0002	0.0512	0.0063	0.0896	0.0223	8.81e-07	1.24e-07	0.5131	0.1057	0.0896	0.0172	0.0121	0.0029	0.0425	0.0032		0.4488	0.5555	2.4113	0.1036	0.2361	5.8811	0.8911	0.9225	2.326	0.2721	0.5088	0.2721	0.1036
	875.7	Peptide	Dipeptide	valylisoleucine	LC/MS pos	40050			52460125246013		0.18	4.91655	42.5762	0.27	0.76	2.06	5.53	13.39		0.0002	8.4287e-05	0.0031	0.0006	0.2837	0.0541	4.44e-06	4.96e-07	0.1075	0.0259	0.6974	0.1011	0.0005	0.0002	1.9652e-08	2.4454e-08		1.0089	1.5965	0.4484	0.0817	0.0885	5.8317	1.4022	1.8547	0.327	0.2852	0.1385	5.8968	0.0806
	678	Cofactors, Prosthetic Groups, Electron Carriers	Oxidative phosphorylation	phosphate	GC/MS	11438	C00009	HMDB01429	1061		0.64	3.1444	9.84577	0.23	0.62	0.06	83.88	0.3		0.0015	0.0004	0.0001	3.6734e-05	0.0274	0.0085	1.31e-11	3.25e-11	0.0006	0.0003	9.5114e-08	6.8934e-07	0.0002	6.509e-05	2.9205e-07	1.5937e-07		0.6894	1.3432	1.4947	0.1425	3.3083	5.7541	0.7861	1.2684	0.8109	0.25	4.2922	42.26	0.2078
	643	Cofactors, Prosthetic Groups, Electron Carriers	CoA metabolism	pantothenate	LC/MS pos	1508	C00864	HMDB00210	6613		4.94	3.07114	0.215854	0.15	0.12	0.38	2.17	9.48		8.8731e-09	5.53e-08	0.002	0.0004	0.0503	0.014	6.48e-06	6.65e-07	2.0059e-05	1.5565e-05	0.2162	0.0369	0.0069	0.0018	0.0015	0.0002		0.0885	0.8433	7.2296	0.0225	0.066	5.7113	0.5353	4.3158	21.3215	0.1743	0.4554	0.0983	0.012
	848	Peptide	Dipeptide	alanylleucine	LC/MS pos	37093			259583		0.16	71.8006	1	0.17	4.67	1	8.38	15.38		0.0005	0.0002	2.8086e-07	3.8689e-07			5.77e-07	8.85e-08	1.8517e-06	2.4044e-06			1.4026e-06	1.414e-06	1.4629e-06	4.7655e-07		3.8274	0.9702	0.2451	0.0997	0.0997	5.6356	4.9686	1.0642	0.1711	0.0692	0.0692	0.0692	0.0997
	17	Amino acid	Serine family (phosphoglycerate derived)	glycine	GC/MS	11777	C00037	HMDB00123	5257127750		1.63	9.05011	15.95	0.15	3.48	0.16	13.28	0.42		0.0009	0.0002	0.0004	8.1946e-05	0.1998	0.0398	3.97e-08	9.67e-09	4.5361e-07	8.9268e-07	0.0008	0.0004	0.0002	9.4119e-05	4.0963e-05	6.8468e-06		2.2976	0.8042	2.2731	0.166	1.3826	5.3979	1.9865	0.5701	0.9295	0.2195	1.3472	21.4878	0.0307
	864	Peptide	Dipeptide	glycyltyrosine	LC/MS pos	33958			928296994980		0.31	10.6034	0.264261	0.17	4.59	1.44	8.57	3.32		0.0059	0.0011	0.0012	0.0003	0.1749	0.0361	5.25e-07	8.36e-08	7.6432e-07	1.2952e-06	0.4656	0.0714	0.0012	0.0004	0.0126	0.0011		3.519	0.9339	0.4918	0.1943	0.2729	5.3929	5.746	1.2507	0.3896	0.5419	0.3769	0.0996	0.1387
	716	Cofactors, Prosthetic Groups, Electron Carriers	Vitamin B metabolism (B6 or B12)	pyridoxal	LC/MS pos	1651	C00250	HMDB01545	1050		1.17	5.96826	729.584	0.11	2.76	0.6	12.4	1.3		0.6733	0.0714	4.0634e-06	2.2833e-06	0.1309	0.029	3.09e-05	2.59e-06	0.0006	0.0003	0.1764	0.0314	1.6332e-05	1.0551e-05	0.2559	0.0162		1.3784	0.6114	1.1343	0.2676	0.3498	5.3812	1.9182	0.6954	0.8136	0.3214	0.5345	389.963	0.3308
	875.5	Peptide	Dipeptide	threonylleucine	LC/MS pos	40051			4420322		0.17	48.0151	1	0.17	2.04	1	7.5	23.49		0.0012	0.0003	7.9307e-06	3.6083e-06			1.42e-05	1.32e-06	0.0253	0.0074			0.0005	0.0002	7.1612e-06	1.7255e-06		1.5787	0.8926	0.2353	0.0797	0.0797	5.3174	2.2231	1.0876	0.1883	0.0463	0.0463	0.0463	0.0797
	171	Amino acid	Branched Chain Amino Acids (OAA derived)	isoleucine	LC/MS pos	1125	C00407	HMDB00172	791		0.61	3.71595	8.70829	0.21	1.99	0.4	10.1	0.75		0.0089	0.0016	3.9207e-05	1.3052e-05	0.2681	0.0515	5.31e-09	2.01e-09	0.0022	0.0009	0.0005	0.0003	0.0001	5.0041e-05	0.0277	0.0022		1.8098	1.1309	1.1674	0.2753	1.0869	5.2902	1.8773	0.9418	0.5749	0.5052	1.2516	10.8993	0.0207
	83	Amino acid	Aromatic amino acid metabolism (PEP derived)	tyrosine	LC/MS pos	1299	C00082	HMDB00158	60576942100		0.56	2.06935	2.49718	0.21	1.7	0.64	10.83	0.78		0.0072	0.0013	0.0011	0.0002	0.7527	0.121	5.68e-08	1.25e-08	0.0078	0.0026	0.0017	0.0007	0.0002	8.8417e-05	0.0162	0.0013		1.4797	1.0803	0.997	0.4199	0.998	5.2425	1.665	0.9782	0.5437	0.8046	1.2587	3.1432	0.008
	104	Amino acid	Aspartate family (OAA derived)	methionine	LC/MS pos	1302	C00073	HMDB00696	69920876137		0.56	4.89856	98.4792	0.24	2.83	0.49	17.2	0.85		0.0024	0.0005	0.0001	3.6734e-05	0.0038	0.0019	9.23e-09	2.94e-09	1.4805e-06	2.2284e-06	0.0065	0.0021	4.376e-06	3.5568e-06	0.1009	0.0069		2.7932	1.2172	1.1583	0.2814	1.0326	5.1355	2.6124	0.9235	0.5174	0.5333	1.092	107.539	0.1992
	844	Peptide	Dipeptide	alanylalanine	LC/MS neg	15129	C00993	HMDB03459	54603626992112		0.94	0.918309	0.165395	0.17	0.83	0.45	7.27	0.5		0.6967	0.0736	0.6687	0.0654	0.0001	0.0001	0.002	0.0001	0.4537	0.0941	0.028	0.0066	0.0014	0.0004	0.0111	0.001		0.6307	0.8835	1.3809	0.3767	1.3216	5.0584	0.8296	0.9943	0.9374	0.9034	1.9928	0.3296	0.1452
	65	Amino acid	Aromatic amino acid metabolism (PEP derived)	N-acetyltryptophan	LC/MS neg	33959	C03137		700653		0.24	1	1	0.05	0.14	1	1.96	7.17		0.0012	0.0003					4.59e-06	5.04e-07	0.0006	0.0003			0.0791	0.0151	0.0006	6.827e-05		0.0492	0.2252	0.0934	0.0492	0.0492	4.9846	0.3384	2.427	0.5791	0.3384	0.3384	0.3384	0.0492
	105	Amino acid	Aspartate family (OAA derived)	N6-acetyllysine	LC/MS pos	36752	C02727	HMDB00206	699197892832		0.59	3.94273	101.754	0.14	5.49	0.65	0.92	0.47		0.027	0.0041	0.0033	0.0006	0.1898	0.038	2.64e-08	7.28e-09	0.0005	0.0002	0.0993	0.0188	0.6195	0.1044	0.0004	5.1198e-05		3.1662	0.689	0.6726	0.5604	1.0825	4.9587	3.1254	0.5694	0.3336	0.7927	1.2141	123.54	0.3128
	192	Amino acid	Branched Chain Amino Acids (pyruvate derived)	N-acetylleucine	LC/MS neg	1587	C02710	HMDB11756	70912		0.42	2.65938	61.7552	0.15	1.26	0.07	3.75	0.15		0.0004	0.0001	0.0339	0.0045	0.9233	0.1433	7.31e-05	5.6e-06	0.8551	0.1683	2.2593e-05	2.5191e-05	0.0002	7.2299e-05	7.8215e-07	3.0279e-07		0.7482	0.7559	0.5634	0.4269	3.4714	4.9083	0.997	0.7922	0.3335	0.3749	5.1622	318.793	0.4604
	658	Cofactors, Prosthetic Groups, Electron Carriers	Nicotinate and nicotinamide metabolism	nicotinamide ribonucleotide (NMN)	LC/MS pos	22152	C00455	HMDB00229	14180		1	1	15.0997	0.03	1	0.24	30.01	0.24						0.0972	0.0239	2.57e-05	2.22e-06			0.0768	0.0153	2.5747e-05	1.5087e-05	0.0768	0.0054		0.1597	0.1597	0.1597	0.1597	0.8685	4.7931	0.0737	0.0737	0.0737	0.0737	0.31	4.6809	0.1984
	865	Peptide	Dipeptide	glycylvaline	LC/MS pos	18357			27248076994979		0.31	23.6176	1	0.12	2.65	1	1.66	8.92		0.0074	0.0014	3.2662e-06	1.9077e-06			4.82e-06	5.2e-07	0.0022	0.0009			0.084	0.0159	0.0001	1.7132e-05		1.201	0.5448	0.2483	0.0969	0.0969	4.5762	2.1185	0.8005	0.2503	0.0897	0.0897	0.0897	0.0969
	302	Carbohydrate	Amino sugar and nucleotide sugar	ribose	GC/MS	12080	C00121	HMDB00283	5311110		3.65	53.264	0.0298908	0.19	1.13	0.03	5.6	1.41		0.0001	5.0006e-05	1.357e-05	5.2922e-06	0.0261	0.0082	1.33e-06	1.72e-07	0.8346	0.1657	0.0261	0.0064	0.0268	0.0059	0.1729	0.0114		0.8057	0.8446	5.5471	0.0113	0.4749	4.394	0.9481	0.8421	3.0705	0.0178	0.5955	0.0178	0.0113
	372	Carbohydrate	Sucrose, glucose, fructose metabolism	mannose-6-phosphate	GC/MS	1470	C00275	HMDB01078			0.76	9.30005	0.0109552	0.09	2.84	0.01	23.29	0.04		0.2462	0.0289	0.0002	4.0437e-05	1.5287e-05	3.2271e-05	5.37e-07	8.44e-08	0.0039	0.0015	1.5287e-05	1.9268e-05	2.5826e-07	4.6481e-07	6.4807e-06	1.6099e-06		0.8691	0.3863	0.5298	0.1855	8.0051	4.3209	2.0302	0.7154	0.5462	0.2183	19.9266	0.2183	0.1855
	405	Lipids	Free fatty acid	2-hydroxypalmitate	LC/MS neg	35675			92836		0.85	13.8981	604.563	0.63	0.5	2.99	195.65	82.51		0.3178	0.0364	0.0002	5.8736e-05	4.4418e-05	7.0328e-05	0.2396	0.0095	0.0009	0.0004	0.0653	0.0134	2.5204e-08	8.4672e-08	4.9102e-10	4.555e-09		1.1429	2.7132	3.9535	0.0335	0.0235	4.3042	0.7908	1.5676	1.3272	0.0569	0.019	11.4867	0.0837
	873.3	Peptide	Dipeptide	isoleucylglutamate	LC/MS pos	40057					0.3	4.35707	14.6405	0.27	1.75	3.47	2.28	8.66		0.0054	0.0011	0.0008	0.0002	0.3961	0.0717	0.0002	1.37e-05	0.0174	0.0055	0.0061	0.002	0.021	0.0048	2.1292e-06	6.2703e-07		1.5503	1.1502	0.5009	0.2386	0.0832	4.2757	2.4295	1.3921	0.4117	0.5576	0.1608	2.3542	0.0764
	875.8	Peptide	Dipeptide	valylleucine	LC/MS pos	39994			352039		0.13	146.377	1	0.26	5.32	1	8.48	27.5		0.001	0.0003	7.4367e-06	3.4843e-06			2.86e-05	2.42e-06	0.0015	0.0006			0.0001	6.0955e-05	2.1248e-08	2.4639e-08		4.6573	1.0305	0.1946	0.059	0.059	4.0269	5.05	0.9486	0.1192	0.0345	0.0345	0.0345	0.059
	134	Amino acid	Glutamate family (alpha-ketoglutarate derived)	4-hydroxybutyrate (GHB)	GC/MS	34585	C00989	HMDB00710	10413		0.71	2.14809	0.27759	0.31	0.37	0.28	43.29	1.63		0.0038	0.0008	0.0292	0.004	0.0006	0.0005	2.04e-05	1.78e-06	0.0031	0.0012	0.0006	0.0003	2.2039e-09	2.2212e-08	0.0178	0.0015		0.3539	1.2245	1.4907	0.0634	0.562	3.9524	0.5106	1.3946	0.989	0.2377	0.8563	0.2377	0.0634
	875.1	Peptide	Dipeptide	lysylleucine	LC/MS pos	40020			4682588		0.18	38.1264	0.468687	0.41	1.36	0.47	14.6	13.11		0.0007	0.0002	1.8717e-06	1.3375e-06	0.0037	0.0019	0.0005	3.15e-05	0.1286	0.0305	0.0037	0.0014	7.0502e-06	5.4658e-06	1.2017e-06	4.3717e-07		1.8272	1.6059	0.461	0.035	0.0889	3.8758	2.6536	1.9465	0.3521	0.0696	0.1485	0.0696	0.035
	74	Amino acid	Aromatic amino acid metabolism (PEP derived)	phenyllactate (PLA)	LC/MS neg	22130	C05607	HMDB00779	3848		0.85	1	1	0.23	0.2	1	6.32	4.89		0.2937	0.0339					1.4e-07	2.56e-08	8.9925e-06	8.0678e-06			0.0001	5.7162e-05	8.9925e-06	2.0101e-06		0.281	0.8735	1.2266	0.281	0.281	3.8159	0.2262	1.1057	0.9431	0.2262	0.2262	0.2262	0.281
	875	Peptide	Dipeptide	valylglutamate	LC/MS pos	32454			7009623		0.15	50.0849	1	0.07	6.24	1	4.58	8.03		4.179e-06	4.6328e-06	1.4844e-07	2.3836e-07			2.14e-07	3.79e-08	6.0234e-06	5.9268e-06			0.0027	0.0008	4.7688e-05	7.7612e-06		1.2755	0.2502	0.0661	0.0599	0.0599	3.7753	5.2489	0.8411	0.128	0.1048	0.1048	0.1048	0.0599
	145	Amino acid	Glutamate family (alpha-ketoglutarate derived)	glutamate	LC/MS pos	57	C00025	HMDB03339	611		16.98	6.51352	25.656	0.05	35.21	0.29	8.31	0.05		5.6743e-07	1.1982e-06	7.0033e-05	2.0557e-05	0.015	0.0054	5.29e-08	1.19e-08	8.6058e-06	7.9546e-06	0.0002	0.0002	1.132e-05	7.814e-06	9.314e-07	3.4857e-07		4.9471	0.1684	4.7851	0.3697	2.2591	3.7145	2.4328	0.0691	1.1731	0.3735	1.3037	33.4477	0.1882
	467	Lipids	Free fatty acid	isovalerate	LC/MS neg	34732	C08262	HMDB00718	10430		2.79	8.8345	1	0.05	6.82	1	6.95	1.3		0.0221	0.0035	0.0043	0.0008			1.46e-06	1.83e-07	0.0056	0.0019			0.0019	0.0006	0.1752	0.0115		1.1133	0.1757	0.8472	0.121	0.121	3.5482	3.1442	0.4613	1.2884	0.3559	0.3559	0.3559	0.121
	873.7	Peptide	Dipeptide	isoleucylserine	LC/MS pos	40012					0.4	9.59005	10.0717	0.23	3.71	1.07	1.15	2.77		0.0004	0.0001	4.1408e-05	1.3457e-05	0.611	0.1013	0.0009	5.45e-05	5.036e-07	9.3098e-07	0.9944	0.1373	0.7098	0.1184	0.0002	2.4177e-05		2.488	0.8173	0.5757	0.1183	0.2186	3.505	4.7605	1.2822	0.5187	0.4964	0.463	4.6632	0.1135
	341	Carbohydrate	Sucrose, glucose, fructose metabolism	fructose	GC/MS	31266	C00095	HMDB00660	5984		168.2	402.931	0.42029	0.03	9.15	0.42	0.35	18.51		8.1382e-09	5.53e-08	3.3263e-09	1.816e-08	0.1107	0.026	1.99e-08	5.88e-09	3.4772e-06	4.0025e-06	0.1107	0.0203	0.7836	0.129	2.9473e-05	5.2611e-06		0.8628	0.1167	33.723	0.0015	0.0044	3.4912	1.1685	0.1277	21.4794	0.0029	0.0069	0.0029	0.0015
	875.2	Peptide	Dipeptide	serylisoleucine*	LC/MS pos	40193					0.18	11.7393	1	0.23	1.18	1	4.67	9.98		0.01	0.0018	0.0059	0.001			0.0022	0.0001	0.8803	0.1716			0.0003	0.0001	0.0048	0.0005		0.8069	0.7721	0.2374	0.16	0.16	3.3626	0.9908	0.842	0.1482	0.0844	0.0844	0.0844	0.16
	874.2	Peptide	Dipeptide	histidylleucine	LC/MS pos	40061			1890086992010		0.11	27.8212	1	0.38	0.73	1	48.89	38.31		0.0012	0.0003	7.2194e-07	7.2069e-07			7.34e-07	1.06e-07	0.0273	0.0079			2.0017e-08	7.8316e-08	2.7149e-08	2.7984e-08		0.7743	1.2793	0.2092	0.0685	0.0685	3.3491	0.9181	1.2642	0.145	0.033	0.033	0.033	0.0685
	874.1	Peptide	Dipeptide	aspartylleucine	LC/MS pos	40068			332962		0.77	5.13367	0.246518	0.28	1.82	0.55	0.83	1.56		0.1475	0.0185	0.0001	3.2768e-05	0.002	0.0012	2.55e-06	3.02e-07	0.0329	0.0093	0.074	0.0149	0.7728	0.1277	0.06	0.0044		1.3565	0.9346	1.1391	0.1321	0.4185	3.3149	2.4426	1.3419	1.0391	0.4758	0.8616	0.2124	0.0878
	734.5	Cofactors, Prosthetic Groups, Electron Carriers	Pantothenate metabolism	dexpanthenol	LC/MS pos	38314	C03726	HMDB04231	4678		0.31	1	1	0.13	0.31	1	2.9	3.21		0.0478	0.0067					0.0009	5.45e-05	0.0478	0.0129			0.0446	0.0089	0.0478	0.0036		0.134	0.4098	0.134	0.134	0.134	3.2136	0.3773	1.2094	0.3773	0.3773	0.3773	0.3773	0.134
	843	Peptide	gamma-glutamyl	gamma-glutamylvaline	LC/MS pos	32393		HMDB11172			1.55	0.832721	5.48128	0.17	1.8	0.49	2.32	0.23		0.0251	0.0039	0.6849	0.0668	0.4479	0.079	0.0005	3.15e-05	0.0216	0.0065	0.0273	0.0066	0.0226	0.0051	8.7224e-06	1.9818e-06		0.8161	0.5345	1.4832	0.376	1.8148	3.162	1.0882	0.6031	0.9333	1.3068	2.6575	14.5665	0.1943
	977	Secondary metabolism	Flavonoids	formononetin	LC/MS neg	35657	C00858	HMDB05808	5280378		0.16	1.91202	1	0.63	0.26	1	14.66	7.36		5.3543e-05	3.0336e-05	0.0046	0.0008			0.1368	0.0056	0.0001	6.1264e-05			6.2537e-05	3.0596e-05	7.4778e-05	1.1189e-05		0.4274	1.9776	0.5437	0.2157	0.2157	3.1617	1.1084	4.2643	0.6699	0.5797	0.5797	0.5797	0.2157
	223	Carbohydrate	Glycolysis	glucose	GC/MS	31263	C00031	HMDB00122	79025		50.51	133.675	28.6312	0.17	11.75	0.27	3.73	3.12		8.3787e-08	3.7299e-07	1.3098e-07	2.3151e-07	0.4019	0.0723	0.3155	0.0123	2.0155e-05	1.5565e-05	0.1865	0.0326	0.2212	0.0388	0.0219	0.0018		4.7991	0.5363	46.707	0.0184	0.1379	3.1432	7.3655	0.627	31.6708	0.0551	0.2009	5.752	0.0356
	137	Amino acid	Glutamate family (alpha-ketoglutarate derived)	arginine	LC/MS neg	1638	C00062	HMDB00517	5246487232		0.46	1.09316	0.759361	0.33	1.96	2.95	13.26	1.64		3.5787e-05	2.2759e-05	0.6589	0.0647	0.0122	0.0048	7.94e-06	8.02e-07	0.0026	0.001	6.5051e-05	5.388e-05	9.4668e-06	6.7192e-06	0.0002	3.0007e-05		1.6012	1.0235	0.1441	0.88	0.4479	3.1232	1.6979	0.8646	0.3995	1.5532	0.5261	0.3995	0.1441
	396	Lipids	Free fatty acid	10-heptadecenoate (17:1n7)	LC/MS neg	33971			5312435		0.84	1.72557	123.272	2.54	0.21	1.01	35.47	8.22		0.2264	0.0268	0.0268	0.0038	0.0032	0.0017	0.0015	8.74e-05	7.0028e-09	6.095e-08	0.8179	0.1157	2.9486e-08	8.7404e-08	7.0288e-06	1.7159e-06		1.357	7.8406	11.4319	0.3844	0.6838	3.0891	0.6464	3.0643	2.5699	0.3746	0.3727	45.9435	0.1803
	59	Amino acid	Aromatic amino acid metabolism (PEP derived)	kynurenine	LC/MS pos	15140	C00328	HMDB00684	1611666971029		0.7	56.2585	11.2971	0.12	34.04	0.41	2.28	0.67		0.1836	0.0223	1.1324e-08	3.8641e-08	0.9111	0.1428	3.83e-05	3.07e-06	1.4685e-06	2.2284e-06	0.034	0.0078	0.0221	0.005	0.3273	0.0204		9.8949	0.3535	0.3841	0.2025	0.4163	3.0155	20.2643	0.5953	0.4146	0.3602	0.8862	10.0115	0.2212
	874	Peptide	Dipeptide	threonylphenylalanine	LC/MS pos	31530			40997994099798		0.08	12.9418	1	1.33	0.21	1	4.16	62.11		0.0006	0.0002	2.3682e-06	1.5781e-06			0.0979	0.004	1.539e-05	1.2861e-05			0.0007	0.0002	1.2787e-06	4.4764e-07		0.6929	3.9112	0.4298	0.122	0.122	2.9361	0.8011	3.8444	0.2998	0.0619	0.0619	0.0619	0.122
	319	Carbohydrate	Inositol metabolism	myo-inositol	GC/MS	19934	C00137	HMDB00211			1.66	120.177	1	0.12	65.16	1	2.93	1.84		0.0127	0.0021	8.4333e-10	7.6739e-09			2.11e-06	2.58e-07	2.8486e-07	6.6839e-07			0.0415	0.0085	0.0138	0.0012		18.1212	0.3356	0.9684	0.0509	0.0509	2.898	42.735	0.6558	1.0893	0.3556	0.3556	0.3556	0.0509
	32	Amino acid	Aromatic amino acid metabolism (PEP derived)	3-(4-hydroxyphenyl)lactate	LC/MS neg	32197	C03672	HMDB00755	9378		3.74	1.39491	1	0.32	0.39	1	5.45	3.59		0.0289	0.0043	0.0341	0.0045			1.04e-07	2.06e-08	0.0001	7.9341e-05			0.0001	6.1272e-05	1.6139e-07	9.3575e-08		0.2892	0.9287	5.9965	0.2377	0.2377	2.8806	0.3949	1.0158	3.7973	0.2831	0.2831	0.2831	0.2377
	571	Lipids	Phospholipids	glycerol 2-phosphate	GC/MS	27728	C02979,D01488	HMDB02520	2526		0.18	1.451	78.9293	1.18	0.29	0.52	1.14	2.6		8.8355e-05	3.8778e-05	0.0527	0.0064	0.6444	0.1052	0.6018	0.0226	0.0009	0.0004	0.0061	0.002	0.1934	0.0343	0.0052	0.0005		0.7967	3.366	1.0572	0.3255	0.955	2.8535	0.961	3.3401	0.5905	0.6623	1.2826	101.235	0.1301
	572	Lipids	Phospholipids	glycerol 3-phosphate (G3P)	GC/MS	15365	C00093	HMDB00126	754		0.22	10.7262	7.33955	1.14	1.02	0.24	55.6	2.52		9.3015e-05	4.0256e-05	2.8345e-07	3.8689e-07	0.1639	0.0344	0.5678	0.0214	0.8368	0.1657	5.9277e-05	5.2074e-05	3.319e-06	2.8348e-06	0.0034	0.0004		2.6989	3.2163	1.2804	0.14	0.9462	2.8247	2.0884	2.0504	0.4545	0.1947	0.8146	5.9788	0.018
	534	Lipids	Glycerolipids	1-stearoylglycerol (1-monostearin) (18:0)	GC/MS	21188	D01947		24699		0.26	7.64553	6.22511	0.33	2.16	1.09	25.03	3.86		2.2297e-07	6.3164e-07	5.9127e-06	2.9347e-06	0.499	0.086	3.64e-05	2.93e-06	0.0005	0.0002	0.9379	0.1307	1.0465e-06	1.2265e-06	1.5154e-06	4.7655e-07		1.6362	0.9286	0.37	0.1319	0.1578	2.801	2.351	1.0861	0.2794	0.3075	0.2812	1.7505	0.1342
	197	Amino acid	Amines and polyamines	5-methylthioadenosine (MTA)	LC/MS pos	1419	C00170	HMDB01173	439176		0.31	0.706516	2.00971	0.1	12.22	2.2	24.11	0.13		0.0006	0.0002	0.2633	0.0276	0.6197	0.1022	2.17e-07	3.79e-08	1.1686e-05	1.0184e-05	0.0196	0.0051	1.235e-05	8.4101e-06	2.9348e-05	5.2611e-06		2.7425	0.2861	0.145	2.146	1.5495	2.7587	1.6146	0.1321	0.041	2.2853	1.0406	2.0913	0.0409
	839	Peptide	gamma-glutamyl	gamma-glutamylphenylalanine	LC/MS pos	33422		HMDB00594	111299		2.69	1	0.574617	0.05	1	0.57	1.71	0.57		0.0003	0.0001			0.0622	0.0167	8.48e-06	8.24e-07			0.0622	0.0129	0.0959	0.018	0.0622	0.0046		0.1384	0.1384	1.0218	0.1384	0.295	2.6937	0.4686	0.4686	1.2583	0.4686	0.8155	0.4686	0.1384
	225	Carbohydrate	Glycolysis	glucose-6-phosphate (G6P)	GC/MS	31260	C00668	HMDB01401			0.27	19.549	0.101853	0.3	2.16	0	80.56	0.03		0.0009	0.0002	1.3951e-06	1.0579e-06	0.0147	0.0054	0.0002	1.37e-05	0.0231	0.0068	2.5233e-08	5.2964e-07	9.2139e-07	1.1055e-06	7.6305e-06	1.7696e-06		1.4057	0.809	0.3625	0.0526	21.6382	2.6825	1.5561	0.7217	0.1914	0.0796	26.8005	2.7297	0.0452
	10	Amino acid	Serine family (phosphoglycerate derived)	betaine	LC/MS pos	3141	C00719	HMDB00043	247		0.4	1	879.711	0.46	0.07	0.4	1.27	5.46		4.4352e-06	4.6328e-06			0.0002	0.0002	5.24e-06	5.56e-07	4.4779e-07	8.9268e-07	0.0063	0.002	0.0951	0.0179	6.6439e-05	1.0359e-05		0.0456	1.1927	0.8306	0.0456	0.1553	2.6127	0.1201	1.6229	0.6435	0.1201	0.2975	261.714	0.5311
	493	Lipids	Free fatty acid	pelargonate (9:0)	LC/MS neg	12035	C01601	HMDB00847	5461016		0.46	0.569691	145.366	0.48	0.84	1.11	2.67	0.75		5.6867e-05	3.1089e-05	0.0015	0.0003	0.0008	0.0006	0.0001	7.26e-06	0.1457	0.034	0.3023	0.0495	0.0041	0.0011	0.1149	0.0078		0.841	1.257	0.9781	0.878	1.1647	2.6125	0.7402	0.8773	0.4039	1.2993	1.1683	169.831	0.4365
	144	Amino acid	Glutamate family (alpha-ketoglutarate derived)	gamma-aminobutyrate (GABA)	GC/MS	1416	C00334	HMDB00112	6992099119		0.99	11.0126	0.718979	0.31	2.11	0.66	4.95	3.43		0.888	0.0901	5.0631e-05	1.5887e-05	0.1423	0.0312	0.001	5.97e-05	0.0115	0.0037	0.0698	0.0143	0.0089	0.0022	0.0002	2.159e-05		1.4578	0.8116	1.3483	0.0074	0.1648	2.607	2.2741	1.0759	1.068	0.2065	0.3135	0.2254	0.0074
	120	Amino acid	Aspartate family (OAA derived)	pipecolate	LC/MS pos	1444	C00408	HMDB00070	849		0.49	57.01	32.8508	0.39	31.43	3.78	1.62	6.86		0.0007	0.0002	7.1299e-10	7.6739e-09	0.2596	0.0501	0.0001	7.26e-06	1.0002e-11	6.1016e-10	0.001	0.0005	0.0467	0.0093	0.0002	2.852e-05		26.3465	1.0181	0.8616	0.2558	0.1316	2.5855	38.7269	1.2322	0.6085	0.6793	0.1796	5.9	0.103
	123	Amino acid	Aspartate family (OAA derived)	S-adenosylhomocysteine (SAH)	LC/MS neg	15948	C00021	HMDB00939			1.24	1.08247	0.0936677	0.11	7.65	1.57	17.08	0.22		0.2028	0.0242	0.5697	0.0563	6.4877e-05	9.783e-05	5.9e-06	6.16e-07	1.2357e-05	1.0618e-05	0.0833	0.0162	1.4969e-07	3.048e-07	0.0002	2.6172e-05		1.8522	0.2926	0.6424	0.9675	0.985	2.5554	1.8757	0.2451	0.3033	1.7328	1.1007	0.1031	0.1496
	747	Nucleotide	Purine metabolism	adenine	LC/MS pos	554	C00147	HMDB00034	190		0.68	32.3615	7.98996	0.65	2.73	1.21	16.69	14.37		0.24	0.0283	4.7894e-06	2.5143e-06	0.5269	0.0902	0.0501	0.0023	0.0209	0.0064	0.8453	0.119	0.0003	0.0001	4.1172e-06	1.1574e-06		3.9195	1.6294	2.0728	0.0629	0.0853	2.4897	5.4691	2.0035	1.3638	0.169	0.1394	1.1138	0.0246
	63	Amino acid	Aromatic amino acid metabolism (PEP derived)	N-acetylphenylalanine	LC/MS neg	33950	C03519	HMDB00512	74839		0.34	0.610249	0.967782	0.47	0.89	1.61	0.39	1.11		0.002	0.0005	0.7336	0.071	0.0985	0.0239	6.97e-05	5.38e-06	0.2118	0.0475	0.7272	0.1041	0.2263	0.0396	0.3512	0.0219		0.8507	1.1754	0.6512	0.5333	0.7621	2.4865	1.0301	1.1585	0.396	1.688	1.046	1.0123	0.157
	492	Lipids	Free fatty acid	palmitoleate (16:1n7)	LC/MS neg	33447	C08362	HMDB03229	445638		0.34	0.996361	45.4692	4.87	0.09	0.73	29.8	8.2		2.8047e-05	1.9845e-05	0.7656	0.0737	0.0003	0.0002	3.12e-05	2.6e-06	5.1073e-06	5.1929e-06	0.1984	0.0342	7.1774e-05	3.4778e-05	4.2016e-06	1.1635e-06		0.8539	11.9352	7.2063	0.4464	1.0403	2.4525	0.4381	4.9271	1.6921	0.4397	0.6006	27.3088	0.2511
	329	Carbohydrate	Sucrose, glucose, fructose metabolism	3-deoxyoctulosonate	GC/MS	33463			4636210		2.12	1	1	0.08	0.95	1	12.28	1.05		0.0314	0.0047					9.12e-06	8.71e-07	0.3632	0.0769			9.1247e-06	6.5688e-06	0.3632	0.0224		0.1995	0.1995	0.5305	0.1995	0.1995	2.449	0.7088	0.7431	1.5778	0.7088	0.7088	0.7088	0.1995
	1073.6	Xenobiotic	Chemical	hexaethylene glycol	LC/MS pos	38133			17472		0.55	0.285342	2082.97	0.25	0.5	2.05	0.07	1.18		0.2698	0.0315	0.149	0.0166	2.7989e-05	4.915e-05	0.0273	0.0013	0.1336	0.0316	0.623	0.0921	0.0004	0.0001	0.7976	0.0468		0.3617	0.6233	0.6081	0.4021	0.4107	2.4486	0.3393	0.6831	0.374	1.1891	0.5791	1206.25	2.112
	873.5	Peptide	Dipeptide	isoleucylglycine	LC/MS pos	40008			342532		0.59	1.61116	0.590449	0.35	3.01	3.56	0.91	1.9		0.0194	0.0031	0.0149	0.0023	0.0989	0.0239	0.0004	2.6e-05	5.0364e-06	5.1929e-06	0.0004	0.0003	0.973	0.1557	0.0127	0.0011		2.0685	0.8417	0.8412	0.6996	0.3064	2.4349	2.7728	0.9208	0.5426	1.721	0.4837	0.2856	0.219
	437	Lipids	Free fatty acid	azelate (nonanedioate)	LC/MS neg	18362	C08261	HMDB00784	2266		0.52	1.84193	174.83	0.8	0.21	1.94	0.79	16.65		0.0029	0.0006	0.1589	0.0176	0.0003	0.0002	0.0777	0.0033	0.001	0.0004	0.011	0.0032	0.1204	0.0221	1.6266e-08	2.4454e-08		0.3608	1.9408	1.7551	0.1015	0.0849	2.433	0.5605	2.6176	1.361	0.3043	0.1572	27.4832	0.0521
	873.1	Peptide	Dipeptide	arginylleucine	LC/MS pos	39995			333445		0.26	6.77143	1	0.62	0.68	1	6.95	9.9		0.0013	0.0003	3.2846e-06	1.9077e-06			0.0013	7.61e-05	0.028	0.0081			0.0016	0.0005	5.6407e-06	1.4535e-06		0.8754	1.5161	0.6162	0.0565	0.0565	2.4265	0.9717	1.4204	0.364	0.1435	0.1435	0.1435	0.0565
	465	Lipids	Free fatty acid	heptanoate (7:0)	LC/MS neg	1644	C17714	HMDB00666	8094		2.17	0.437469	0.608478	0.19	1.71	0.72	6.21	0.19		0.0117	0.002	0.0158	0.0024	0.0287	0.0087	5.5e-05	4.3e-06	0.169	0.0391	0.1599	0.0288	9.1818e-05	4.2449e-05	0.0001	1.5462e-05		0.6663	0.4548	1.7481	0.8561	1.8567	2.4168	0.7143	0.4179	0.9074	1.6328	2.2576	1.3737	0.2251
	251	Carbohydrate	Calvin cycle and pentose phosphate	3-phosphoglycerate	GC/MS	1414	C00597	HMDB00807			1	0.906659	0.0126952	0.07	2.93	0.04	14.61	0.01				0.8388	0.0798	2.9491e-05	4.915e-05	4.72e-05	3.76e-06	0.0132	0.0042	1.4322e-05	1.8872e-05	4.7196e-05	2.5035e-05	2.9491e-05	5.2611e-06		0.5297	0.1646	0.1646	0.3129	12.4775	2.4046	0.6168	0.2108	0.2108	0.6803	16.6047	0.2108	0.1646
	472	Lipids	Free fatty acid	linoleate (18:2n6)	LC/MS neg	1105	C01595	HMDB00673	5280450		0.47	4.93556	103.984	3.62	0.33	1.26	58.8	18.69		0.0027	0.0006	0.0003	6.7147e-05	0.0011	0.0007	8.33e-06	8.24e-07	3.2191e-05	2.3379e-05	0.6606	0.0967	7.3797e-11	1.8594e-09	1.4194e-06	4.7655e-07		2.3734	8.6141	7.2519	0.2221	0.3331	2.3812	0.8731	2.6182	1.2331	0.1769	0.1401	14.5681	0.0903
	406	Lipids	Free fatty acid	2-hydroxystearate	LC/MS neg	17945	C03045		69417		0.93	0.994373	85.4387	0.57	0.98	10.1	25.02	10.2		0.701	0.0738	0.5651	0.0561	0.0276	0.0085	0.0945	0.0039	0.927	0.1784	0.0017	0.0007	1.0734e-06	1.2294e-06	1.3731e-07	8.7846e-08		1.087	1.3451	2.1892	0.4941	0.0815	2.354	1.0072	1.0226	0.9513	1.0129	0.1003	8.5695	0.1577
	770	Nucleotide	Purine metabolism	hypoxanthine	LC/MS pos	3127	C00262	HMDB00157	790		1.02	401.125	0.025	0.37	1.62	0.02	790.97	6.18		0.8422	0.0866	2.4021e-08	7.2861e-08	0.0134	0.005	1.1e-06	1.5e-07	0.0036	0.0014	0.0134	0.0037	1.6777e-10	2.8181e-09	0.012	0.001		1.1206	0.8515	1.5441	0.0029	0.1133	2.2938	1.6045	0.9883	1.0065	0.004	0.16	0.004	0.0029
	874.4	Peptide	Dipeptide	isoleucylvaline	LC/MS pos	40049			5246011435949		0.26	19.7944	1	0.29	2.41	1	1.39	8.23		0.0049	0.001	2.3971e-06	1.5781e-06			0.0085	0.0004	0.0132	0.0042			0.4449	0.076	0.0009	0.0001		1.3405	0.6574	0.2787	0.1679	0.1679	2.2871	1.7815	0.7404	0.1942	0.09	0.09	0.09	0.1679
	212	Carbohydrate	Glycolysis	1,3-dihydroxyacetone	GC/MS	35963	C00184	HMDB01882	670		1.49	1.35028	26.2648	0.17	1.76	1.58	0.64	1.21		0.0148	0.0024	0.336	0.0349	0.3632	0.0665	4.64e-06	5.05e-07	0.1462	0.034	0.3632	0.0579	0.9426	0.1518	0.1779	0.0116		0.6043	0.3868	1.0877	0.3508	0.2977	2.2749	1.1179	0.6362	0.9483	0.8279	0.5237	13.7549	0.3247
	277	Carbohydrate	Amino sugar and nucleotide sugar	arabitol	GC/MS	38075	C00474	HMDB01851	94154		2	1	0.164185	0.11	0.76	0.16	0.11	0.21		0.0407	0.0058			2.0845e-06	7.3343e-06	7.06e-06	7.19e-07	0.0832	0.0205	2.0845e-06	4.6484e-06	0.3162	0.0546	1.2547e-06	4.4764e-07		0.1552	0.2451	0.9071	0.1552	0.835	2.2711	0.2702	0.3534	0.7072	0.2702	1.6457	0.2702	0.1552
	474	Lipids	Free fatty acid	malonate (propanedioate)	LC/MS neg	15872	C00383	HMDB00691	867		0.35	55.4372	13.2559	0.42	4.61	2.2	0.43	26.49		0.0073	0.0013	1.4447e-05	5.4776e-06	0.5451	0.0918	0.0002	1.37e-05	0.0186	0.0057	0.084	0.0162	0.1077	0.02	3.7196e-07	1.9338e-07		3.7137	0.9365	0.6168	0.0322	0.0247	2.2437	8.7868	1.9043	0.6607	0.1585	0.0719	0.9531	0.0151
	55	Amino acid	Aromatic amino acid metabolism (PEP derived)	indolelactate	GC/MS	18349	C02043	HMDB00671	92904		3.06	1	1	0.17	0.41	1	17.2	2.42		0.0435	0.0062					0.001	5.97e-05	0.0449	0.0122			0.0002	7.2299e-05	0.0449	0.0034		0.1301	0.381	1.793	0.1301	0.1301	2.2378	0.2804	0.6791	2.0786	0.2804	0.2804	0.2804	0.1301
	1006.4	Secondary metabolism	Glucosinolate	sinigrin	GC/MS	39762			9573169					0			40									6.95e-09	2.4e-09					0.0001	4.9451e-05				0.0088	0.0088	0.0088	0.0088	0.0088	2.2358	0	0	0	0	0	0	0.0088
	475	Lipids	Free fatty acid	margarate (17:0)	LC/MS neg	1121		HMDB02259	10465		0.53	1.18754	131.522	1.15	0.71	2.35	16.75	3.94		0.0087	0.0016	0.2273	0.0244	0.0003	0.0003	0.3914	0.0151	0.1146	0.0273	0.107	0.02	2.0204e-08	7.8316e-08	6.8521e-05	1.0594e-05		1.5214	2.5573	2.4761	0.5426	0.481	2.2295	1.1474	1.6188	0.8607	0.9662	0.4104	53.9765	0.2075
	874.5	Peptide	Dipeptide	leucylalanine	LC/MS pos	40010			259321		0.16	8.37438	0.452714	2.59	1.04	1.83	3.12	14.76		0.0016	0.0004	0.001	0.0002	0.0319	0.0094	0.0004	2.6e-05	0.85	0.1678	0.639	0.094	0.0001	5.2905e-05	5.2786e-06	1.3794e-06		5.0481	5.7638	1.3474	0.2093	0.2681	2.2231	3.7266	3.5906	0.5775	0.445	0.2432	0.1101	0.126
	936	Secondary metabolism	Benzenoids	benzoate	GC/MS	15778	C00180	HMDB01870	243		0.39	1.90851	425.986	0.54	3.76	2.19	1.45	1.11		8.185e-05	3.6437e-05	0.0236	0.0035	0.1186	0.027	0.0266	0.0013	2.0958e-07	5.1142e-07	0.051	0.0109	0.1955	0.0346	0.4036	0.0247		3.6728	1.1925	0.7908	0.8868	0.7535	2.2119	3.2563	0.8653	0.3352	1.7062	0.7775	331.204	0.4981
	874.6	Peptide	Dipeptide	leucylasparagine	LC/MS pos	40052			4128305		0.09	13.6818	1	0.49	0.42	1	42.07	32.47		0.0006	0.0002	0.0263	0.0038			0.0027	0.0001	0.0634	0.0163			1.1339e-06	1.2421e-06	1.9242e-08	2.4454e-08		0.3777	1.0591	0.1252	0.0513	0.0513	2.1582	0.5418	1.286	0.1116	0.0396	0.0396	0.0396	0.0513
	508	Lipids	Free fatty acid	undecanedioate	LC/MS neg	35671		HMDB00888	15816		0.86	0.425926	119.085	0.59	0.43	1.9	0.8	1.9		0.1598	0.0198	0.0009	0.0002	0.0008	0.0006	8.55e-06	8.24e-07	2.4021e-05	1.8092e-05	0.0058	0.002	0.702	0.1175	0.0006	7.0032e-05		0.4533	1.2629	1.8634	0.6078	0.4851	2.1506	0.5313	1.2437	1.0696	1.2474	0.655	78.0005	0.1672
	191	Amino acid	Branched Chain Amino Acids (pyruvate derived)	N-acetylisoleucine	LC/MS neg	33967			2802421		1	1.22195	0.74934	0.2	1.22	0.75	2.16	0.75				0.0789	0.0092	0.0182	0.0063	0.0018	0.0001	0.0789	0.0199	0.0182	0.0049	0.0504	0.01	0.0182	0.0015		0.8017	0.4278	0.4278	0.4278	0.8396	2.1226	1.0053	0.8227	0.8227	0.8227	1.0979	0.8227	0.4278
	845	Peptide	Dipeptide	alanylglutamate	LC/MS neg	37064			656476		1.31	7.70217	189.702	0.21	3.17	0.11	26.29	0.28		0.0627	0.0085	1.4104e-05	5.4228e-06	0.0015	0.001	6.88e-08	1.45e-08	2.888e-05	2.1227e-05	1.2334e-05	1.7026e-05	1.5121e-07	3.048e-07	1.5264e-05	3.1467e-06		1.1306	0.4339	1.0151	0.0964	1.1466	2.1034	1.2077	0.3805	0.4976	0.1568	1.3676	259.437	0.4948
	500	Lipids	Free fatty acid	sebacate (decanedioate)	LC/MS neg	32398	C08277	HMDB00792	5192		0.95	0.912833	39.1939	0.53	0.91	1.8	0.04	1.8		0.6105	0.0651	0.7783	0.0745	0.0352	0.0103	4.47e-06	4.96e-07	0.406	0.0854	0.0834	0.0162	1.9105e-06	1.7829e-06	4.7445e-05	7.7612e-06		0.7938	1.0472	1.759	0.4242	0.4258	1.9919	0.9802	1.075	1.0266	1.0738	0.5972	23.4066	0.3152
	491	Lipids	Free fatty acid	palmitate (16:0)	LC/MS neg	1336	C00249	HMDB00220	985		0.34	1.00895	150.328	1.88	0.43	1.57	10.69	3.72		1.1874e-05	1e-05	0.4585	0.0462	0.0005	0.0004	0.002	0.0001	5.3014e-05	3.554e-05	0.4379	0.0675	4.3619e-07	6.5091e-07	3.1126e-05	5.4999e-06		1.3093	3.7231	2.293	0.5597	0.7313	1.978	1.0483	2.4642	0.8489	1.039	0.6633	99.7125	0.3071
	455	Lipids	Free fatty acid	eicosenoate (20:1n9 or 11)	LC/MS neg	33587		HMDB02231			0.39	10.9786	94.283	2.91	0.42	0.32	26.64	8.39		3.8993e-05	2.4302e-05	3.4689e-07	4.5093e-07	0.002	0.0012	0.0008	4.97e-05	0.0002	0.0001	0.0009	0.0004	5.9506e-08	1.6659e-07	2.1401e-05	4.1797e-06		1.9796	5.7497	3.9869	0.0925	0.5044	1.9764	1.0759	2.5737	1.0048	0.098	0.3067	28.9166	0.1011
	1135.5	Xenobiotics	Chemicals	pentaethylene glycol	LC/MS pos	38158			62551		0.28	0.516159	749.313	0.87	0.34	1.26	0.06	1.9		0.0002	8.5177e-05	0.4339	0.0439	0.0002	0.0002	0.4571	0.0175	0.0044	0.0016	0.9811	0.1361	2.3849e-08	8.4672e-08	0.0431	0.0033		0.4807	1.7279	0.8175	0.4366	0.6078	1.9757	0.5574	1.6302	0.4618	1.0799	0.8578	642.76	0.8251
	848.5	Peptide	Dipeptide	alanylphenylalanine	LC/MS pos	38679			2080		0.29	25.7435	1	0.42	6.28	1	3.13	4.1		1.0974e-05	9.7708e-06	4.0314e-05	1.3259e-05			0.0008	4.97e-05	0.0003	0.0001			0.0007	0.0002	4.1609e-05	6.8928e-06		4.506	0.8358	0.3351	0.2674	0.2674	1.9733	5.159	0.8213	0.2342	0.2004	0.2004	0.2004	0.2674
	283	Carbohydrate	Amino sugar and nucleotide sugar	gluconate	GC/MS	587	C00257	HMDB00625	10690		16.67	28.9644	1	0.04	11.5	1	4.92	2.52		6.0911e-05	3.2171e-05	2.428e-06	1.5781e-06			0.0005	3.15e-05	0.0002	9.4092e-05			0.022	0.005	0.1276	0.0085		0.7815	0.0736	2.4934	0.0099	0.0099	1.9702	1.0572	0.0919	1.5317	0.0365	0.0365	0.0365	0.0099
	749	Nucleotide	Purine metabolism	adenosine 2'-monophosphate (2'-AMP)	LC/MS neg	36815	C00946	HMDB11617			0.55	4.29028	1	0.47	1.66	1	4.89	2.59		5.9133e-05	3.177e-05	7.5407e-07	7.2069e-07			3.46e-05	2.83e-06	0.0002	9.4092e-05			0.0005	0.0002	3.5592e-05	6.0583e-06		1.2482	0.9176	0.8739	0.2155	0.2155	1.9397	1.7869	1.0781	0.5891	0.4165	0.4165	0.4165	0.2155
	957	Secondary metabolism	Flavonoids	afromosin	LC/MS pos	35653	C10199		5281704		0.17	1	1	0.64	0.12	1	6.51	8.04		3.1823e-05	2.1558e-05					0.0804	0.0034	7.4083e-05	4.808e-05			0.0001	5.5763e-05	7.4083e-05	1.1175e-05		0.2976	1.2301	0.3731	0.2976	0.2976	1.9365	0.3179	2.5574	0.4404	0.3179	0.3179	0.3179	0.2976
	849	Peptide	Dipeptide	alanylvaline	LC/MS pos	37084			137276					0.04			12.29									1.96e-10	1.74e-10					1.7998e-05	1.106e-05				0.073	0.073	0.073	0.073	0.073	1.8798	0	0	0	0	0	0	0.073
	544	Lipids	Glycerolipids	glycerol	GC/MS	15122	C00116	HMDB00131	753		0.33	0.352458	47.9832	1.34	0.35	1.94	3.07	1.97		6.4881e-07	1.1982e-06	0.0223	0.0033	0.0095	0.0039	0.0004	2.6e-05	1.0698e-05	9.4583e-06	0.1466	0.0266	0.0109	0.0027	0.0002	2.7583e-05		0.7057	2.5204	1.4467	0.8873	0.9204	1.8779	0.5922	1.7054	0.5641	1.6802	0.8649	41.5007	0.0889
	1150	Xenobiotics	Chemicals	triethyleneglycol	LC/MS pos	27743					0.86	0.412059	800.662	0.43	1.05	1.56	0.04	0.62		0.5433	0.0588	0.0005	0.0001	0.0002	0.0002	0.0026	0.0001	0.6732	0.136	0.0757	0.0151	1.3676e-08	7.6572e-08	0.2112	0.0135		0.6866	0.8009	1.1942	0.8855	0.8973	1.8736	0.8235	0.7874	0.6808	1.9985	1.2782	1023.41	1.7101
	773	Nucleotide	Purine metabolism	N1-methyladenosine	LC/MS pos	15650	C02494	HMDB03331	5460178					0.12			6.33									1.39e-07	2.56e-08					3.0779e-07	4.8885e-07				0.2278	0.2278	0.2278	0.2278	0.2278	1.8678	0	0	0	0	0	0	0.2278
	175	Amino acid	Branched Chain Amino Acids (pyruvate derived)	2-hydroxy-3-methylvalerate	LC/MS neg	36746		HMDB00317	164623		5.06	1	1	0.09	0.74	1	4.97	1.35		0.0008	0.0002					0.0001	7.26e-06	0.3632	0.0769			0.003	0.0009	0.3632	0.0224		0.1338	0.1598	1.2272	0.1338	0.1338	1.8193	0.2482	0.334	1.6912	0.2482	0.2482	0.2482	0.1338
	559	Lipids	Phospholipids	1-palmitoylglycerophosphoinositol*	LC/MS neg	35305					0.63	3.01664	1	0.55	1.02	1	2.67	2.95		0.0157	0.0025	1.1521e-05	4.6781e-06			0.0672	0.0029	0.8185	0.1632			0.0097	0.0024	7.3812e-06	1.7557e-06		0.8325	1.0018	1.0718	0.6822	0.6822	1.8182	1.1418	1.1169	0.7058	0.3785	0.3785	0.3785	0.6822
	264	Carbohydrate	Photorespiration	glycolate (hydroxyacetate)	GC/MS	15737	C00160	HMDB00115	3698251757		1.21	0.901863	1.59903	0.37	1.06	2.55	0.11	2.16		0.3221	0.0366	0.6378	0.0629	0.5933	0.0989	0.0004	2.6e-05	0.9596	0.1841	0.2233	0.0379	0.0004	0.0001	0.0015	0.0002		0.5866	0.6626	1.3465	0.2394	0.1461	1.7855	1.0458	0.982	1.1858	1.1596	0.4549	0.7274	0.049
	782	Nucleotide	Purine metabolism	xanthosine	LC/MS pos	15136	C01762	HMDB00299	64959		1	1	0.436913	0.1	1	0.44	10.28	0.44						0.0093	0.0039	5.91e-07	8.95e-08			0.0093	0.0028	5.908e-07	8.0465e-07	0.0093	0.0009		0.1736	0.1736	0.1736	0.1736	0.3959	1.7847	0.4886	0.4886	0.4886	0.4886	1.1183	0.4886	0.1736
	672	Cofactors, Prosthetic Groups, Electron Carriers	Folate Metabolism	isoxanthopterin	GC/MS	27732	C03975	HMDB00704	10729		1	1	0.123251	0.03	1	0.12	35.16	0.12						0.0048	0.0023	2.92e-08	7.71e-09			0.0048	0.0017	2.9204e-08	8.7404e-08	0.0048	0.0005		0.0507	0.0507	0.0507	0.0507	0.3456	1.7826	0.1189	0.1189	0.1189	0.1189	0.9647	0.1189	0.0507
	104.5	Amino acid	Aspartate family (OAA derived)	methionine sulfoxide	LC/MS pos	18374	C02989	HMDB02005	1589801548907		0.38	8.91502	35.309	0.54	2.88	0.57	0.25	1.77		7.3116e-05	3.5052e-05	9.9534e-05	2.8112e-05	0.4155	0.0743	0.0222	0.0011	0.0043	0.0016	0.0076	0.0023	0.0051	0.0014	0.007	0.0007		2.1954	0.9462	0.6313	0.2112	0.3966	1.7553	3.9235	1.3628	0.5199	0.4401	0.769	27.1526	0.2825
	793	Nucleotide	Pyrimidine metabolism	3-aminoisobutyrate	GC/MS	1566	C05145	HMDB03911	64956		1.54	1.73107	0.0275574	0.26	0.3	0.03	2.85	0.16		0.2219	0.0264	0.0772	0.0091	6.1081e-06	1.7584e-05	0.0017	9.86e-05	0.0068	0.0023	6.1081e-06	1.0416e-05	0.0322	0.0068	0.0002	2.7796e-05		0.1126	0.4413	1.2436	0.0611	2.0386	1.6782	0.2195	0.738	1.1402	0.1268	4.6013	0.1268	0.0611
	853	Peptide	Dipeptide	aspartylphenylalanine	LC/MS pos	22175		HMDB00706	93078		1.12	2.61641	0.319009	0.41	1.3	0.32	0.29	0.65		0.8666	0.0885	0.0001	3.55e-05	0.0043	0.0021	0.0001	7.26e-06	0.0713	0.0181	0.0045	0.0017	0.0666	0.0129	0.1771	0.0116		0.7144	0.6848	1.2343	0.2295	0.7366	1.6502	1.1957	0.9205	1.0268	0.457	1.4125	0.4506	0.2188
	1071	Secondary metabolism	Terpenoids	stigmasterol	GC/MS	21183	C05442	HMDB00937	5280794		0.58	2.37343	1	0.6	1.02	1	2.29	2.33		0.0015	0.0004	2.8896e-06	1.7928e-06			0.0002	1.37e-05	0.7288	0.1467			5.3772e-05	2.661e-05	0.0004	4.4702e-05		0.8211	0.9773	0.9854	0.7114	0.7114	1.6304	1.0792	1.0589	0.6089	0.4547	0.4547	0.4547	0.7114
	207	Amino acid	Glutathione metabolism	glutathione, oxidized (GSSG)	LC/MS pos	38783	C00127	HMDB03337	6535911215652		26.77	0.0388486	0.760562	0.07	0.79	1.51	118.15	0.07		2.0459e-10	6.3752e-09	1.3569e-07	2.3151e-07	0.2155	0.0424	3.54e-07	5.94e-08	0.0698	0.0178	0.0448	0.0098	1.9486e-06	1.7854e-06	7.5488e-08	6.0471e-08		0.0182	0.1169	5.3373	1.1507	1.0913	1.6187	0.0471	0.0599	1.6033	1.2124	0.8048	0.6121	0.0145
	676	Cofactors, Prosthetic Groups, Electron Carriers	Oxidative phosphorylation	acetylphosphate	GC/MS	15488	C00227	HMDB01494	186		1.03	0.61997	113.969	0.44	1.9	1.39	3.35	0.45		0.8401	0.0866	0.006	0.001	0.0018	0.0011	0.0012	7.1e-05	0.0018	0.0007	0.0226	0.0056	0.0006	0.0002	0.0003	3.2777e-05		1.0802	0.7099	1.2234	1.0709	1.1213	1.5978	0.9444	0.4969	0.5127	1.5233	1.096	124.91	0.2945
	404	Lipids	Free fatty acid	2-hydroxymyristate	LC/MS neg	32413	C13790	HMDB02261	1563		0.83	1	1	0.5	0.36	1	6.05	2.74		0.4202	0.0468					0.01	0.0005	0.0015	0.0006			0.0001	4.9832e-05	0.0015	0.0002		0.2641	0.7971	1.2024	0.2641	0.2641	1.5969	0.4202	1.1513	0.9591	0.4202	0.4202	0.4202	0.2641
	511.1	Lipids	Oxylipins	12,13-hydroxyoctadec-9(Z)-enoate	LC/MS neg	38395	C14829	HMBD04705	10236635		0.28	51.8702	6.49697	0.82	2.11	1.11	24.76	27.2		0.0366	0.0053	1.2428e-05	4.917e-06	0.8836	0.1392	0.2483	0.0098	0.0867	0.0212	0.7132	0.1029	0.0003	0.0001	8.6952e-05	1.2604e-05		2.4112	1.3122	0.6616	0.0385	0.0377	1.5968	3.7969	1.7955	0.5085	0.0732	0.066	0.4288	0.0221
	466.1	Lipids	Free fatty acid	2-ethylhexanoate (isobar with 2-propylpentanoate)	LC/MS neg	35490					0.43	0.550162	2.1858	0.73	1.07	2.42	0.06	1.25		0.0001	5.4677e-05	0.0174	0.0027	0.4886	0.085	0.0251	0.0012	0.8962	0.1741	0.0011	0.0005	0.0282	0.0061	0.1705	0.0113		0.9832	1.1368	0.853	0.9676	0.6537	1.5673	1.122	1.0529	0.4568	2.0394	0.8434	1.8435	0.3189
	196.5	Amino acid	Branched Chain Amino Acids (pyruvate derived)	2-isopropylmalate	LC/MS neg	15667	C02504	HMDB00402	77		1.92	1.06991	1	0.17	0.68	1	10.86	1.57		0.1592	0.0198	0.3632	0.0369			0.0132	0.0006	0.1867	0.0428			0.0052	0.0014	0.1203	0.0082		0.1492	0.267	0.8859	0.1425	0.1425	1.5471	0.6045	0.8882	1.7071	0.565	0.565	0.565	0.1425
	316	Carbohydrate	Inositol metabolism	inositol 1-phosphate (I1P)	GC/MS	1481	C01177	HMDB00213			0.17	3.22262	1	1.19	0.38	1	3.96	8.55		6.0366e-07	1.1982e-06	4.3318e-05	1.3912e-05			0.1384	0.0056	9.3315e-05	5.7503e-05			6.015e-06	4.8113e-06	9.8491e-06	2.1754e-06		0.5584	1.7905	0.5523	0.3792	0.3792	1.5004	1.0003	2.6528	0.4523	0.3104	0.3104	0.3104	0.3792
	685	Cofactors, Prosthetic Groups, Electron Carriers	Riboflavin and FAD metabolism	riboflavin (Vitamin B2)	LC/MS pos	1827	C00255	HMDB00244	493570		0.99	22.0991	45.1951	0.58	5.07	1.77	58.15	7.7		0.7776	0.081	4.0985e-06	2.2833e-06	0.0525	0.0145	0.0003	2.02e-05	5.5945e-09	6.095e-08	0.0487	0.0105	4.1371e-05	2.2417e-05	1.0458e-08	2.1559e-08		3.594	0.8698	1.4984	0.0801	0.0069	1.5003	5.0828	1.003	0.992	0.23	0.1302	5.8844	0.0115
	521.5	Lipids	Fatty acid ester	15-methylpalmitate (isobar with 2-methylpalmitate)	LC/MS neg	38768					0.59	0.785069	154.277	0.86	1.13	1.54	7.86	1.07		0.1087	0.0141	0.7671	0.0737	0.001	0.0007	0.4809	0.0184	0.4441	0.0925	0.3471	0.0562	3.0898e-06	2.6943e-06	0.9842	0.0572		1.2284	1.2897	1.3974	0.7228	0.9015	1.5001	1.0947	0.9651	0.5695	1.3944	0.9054	139.682	0.3227
	161	Amino acid	Glutamate family (alpha-ketoglutarate derived)	ornithine	GC/MS	1493	C00077	HMDB03374	6262		4.22	0.912418	20.6386	0.39	3.59	4.64	4.66	1.18		0.0006	0.0002	0.7023	0.0682	0.1076	0.0254	0.6727	0.0252	0.0005	0.0002	0.0065	0.0021	0.0964	0.018	0.5469	0.0331		1.7137	0.5791	4.2922	1.3095	0.3509	1.4734	1.471	0.4102	1.7322	1.6122	0.3478	7.1781	0.0232
	303	Carbohydrate	Amino sugar and nucleotide sugar	ribulose	GC/MS	35855	C00309	HMDB00621,HMDB03371	79021		1.56	1.47876	1	0.22	0.76	1	0.77	1.95		0.083	0.011	0.0852	0.0098			0.0708	0.0031	0.4924	0.1018			0.7911	0.1299	0.073	0.0052		0.1891	0.3141	0.9577	0.0521	0.0521	1.4455	0.5884	0.777	1.2135	0.3979	0.3979	0.3979	0.0521
	312	Carbohydrate	Amino sugar and nucleotide sugar	xylose	GC/MS	15835	C00181	HMDB00098	95259		1.68	1.26835	1	0.11	0.45	1	0.74	2.82		0.592	0.0638	0.3632	0.0369			0.0153	0.0007	0.2411	0.0533			0.8291	0.1349	0.1248	0.0084		0.0659	0.1501	0.4215	0.0561	0.0561	1.3891	0.337	0.7483	1.2582	0.2657	0.2657	0.2657	0.0561
	561	Lipids	Phospholipids	1-stearoylglycerophosphocholine	LC/MS pos	33961			497299		0.33	3.24465	1	0.68	1.06	1	4.75	3.05		0.0002	8.4287e-05	0.0274	0.0038			0.0151	0.0007	0.6483	0.132			2.4654e-05	1.4616e-05	0.0002	2.87e-05		0.8453	0.9281	0.2872	0.2872	0.2872	1.3653	1.2135	1.1412	0.374	0.374	0.374	0.374	0.2872
	737	Nucleotide	Purine metabolism	2'-deoxyadenosine	LC/MS pos	1553	C00559	HMDB00101	13730		1	0.967922	658.739	0.05	1	0.47	0.14	0.45				0.3632	0.0369	0.0532	0.0145	1.05e-06	1.46e-07			0.0342	0.0078	8.3574e-07	1.0272e-06	0.0296	0.0023		0.0726	0.0726	0.0726	0.0726	0.2366	1.3634	0.3289	0.3289	0.3289	0.3398	0.7248	477.454	0.3738
	847	Peptide	Dipeptide	alanylisoleucine	LC/MS pos	37118			4173585246008		0.58	5.3064	1	0.53	3.09	1	1.65	1.72		0.0104	0.0018	4.9116e-06	2.5298e-06			0.1413	0.0057	4.0091e-05	2.7793e-05			0.2731	0.0473	0.0104	0.0009		1.8579	0.7131	0.5048	0.5048	0.5048	1.3574	1.6418	0.531	0.3094	0.3094	0.3094	0.3094	0.5048
	742	Nucleotide	Purine metabolism	2'-O-methylguanosine	LC/MS pos	36811	C04545							0.11			2.23									2.3e-05	2e-06					0.0341	0.0071				0.1528	0.1528	0.1528	0.1528	0.1528	1.3546	0	0	0	0	0	0	0.1528
	154	Amino acid	Glutamate family (alpha-ketoglutarate derived)	N-acetylglutamate	LC/MS pos	15720	C00624	HMDB01138	1549099		1.96	16.6602	20.7793	0.18	10.76	0.06	21.02	0.1		0.0034	0.0007	9.9336e-06	4.1719e-06	0.0083	0.0035	2.51e-08	7.08e-09	7.5728e-07	1.2952e-06	3.099e-07	1.4973e-06	8.91e-09	6.4143e-08	7.448e-09	1.7273e-08		2.242	0.2449	0.8193	0.0642	1.8951	1.3494	1.1179	0.1039	0.204	0.0671	1.0886	22.6204	0.1313
	103	Amino acid	Aspartate family (OAA derived)	lysine	LC/MS pos	1301	C00047	HMDB00182	5962		0.47	0.927444	883.333	0.88	1.38	6.32	2.29	4.24		0.0003	0.0001	0.8889	0.0843	0.0017	0.001	0.0249	0.0012	0.0251	0.0074	0.0012	0.0006	0.0106	0.0026	7.0984e-07	2.863e-07		1.3228	1.1815	0.9521	0.9261	0.2032	1.3393	1.3166	0.9524	0.4472	1.4196	0.2246	198.397	0.2119
	501	Lipids	Free fatty acid	stearate (18:0)	LC/MS neg	1358	C01530	HMDB00827	5281		0.41	0.581392	203.345	1.9	0.52	1.93	4.15	2.16		2.8658e-05	1.9845e-05	0.2456	0.026	0.0005	0.0004	0.0023	0.0001	0.0002	9.0012e-05	0.1356	0.0247	7.6507e-05	3.6372e-05	0.0016	0.0002		1.0864	2.5355	1.8429	0.8378	0.8569	1.3326	0.8611	1.6557	0.6834	1.4811	0.7672	156.006	0.447
	748	Nucleotide	Purine metabolism	adenosine	LC/MS pos	555	C00212	HMDB00050	60961		0.74	0.291979	111.668	0.16	10.27	3.59	0.17	0.1		0.0239	0.0037	0.0596	0.0073	0.01	0.004	1.74e-05	1.58e-06	6.2544e-05	4.1474e-05	0.0548	0.0115	0.0003	0.0001	4.9807e-06	1.3201e-06		1.8413	0.2139	0.2811	3.384	1.4851	1.3247	1.277	0.1244	0.0915	4.3736	1.2175	135.956	0.2482
	208	Amino acid	Glutathione metabolism	glutathione, reduced (GSH)	LC/MS pos	2127	C00051	HMDB00125	124886		24.97	0.121416	0.0159327	0.09	1.82	0.38	21.87	0.03		1.3858e-05	1.1073e-05	0.0001	2.8112e-05	1.0624e-07	1.6822e-06	3.97e-07	6.57e-08	0.1376	0.0324	0.0049	0.0018	4.65e-07	6.5091e-07	4.2829e-10	4.555e-09		0.1645	0.1199	5.1744	0.777	3.3399	1.3232	0.1842	0.1013	2.5295	1.5171	3.9918	0.0636	0.0605
	564	Lipids	Phospholipids	2-linoleoylglycerophosphocholine*	LC/MS pos	35257					0.02	12.8472	1	2.55	0.03	1	82.13	409.27		0.0002	6.1642e-05	0.0476	0.006			0.0067	0.0003	0.0007	0.0003			7.1116e-07	9.4309e-07	1.5523e-06	4.8001e-07		0.0993	3.3561	0.1151	0.016	0.016	1.3141	0.37	11.7869	0.2025	0.0288	0.0288	0.0288	0.016
	655	Cofactors, Prosthetic Groups, Electron Carriers	Nicotinate and nicotinamide metabolism	nicotinamide adenine dinucleotide phosphate (NADP+)	LC/MS pos	32380	C00005	HMDB00217	5885		0.33	0.0957773	0.02101	0.29	1.31	1.25	8.11	0.09		0.0007	0.0002	0.0004	8.3702e-05	7.5479e-06	1.9918e-05	0.0002	1.37e-05	0.8693	0.1705	0.3675	0.0582	2.7016e-05	1.5648e-05	4.4468e-06	1.1957e-06		0.3966	0.3707	0.2263	2.624	2.7512	1.2987	0.609	0.4645	0.1512	6.3585	5.1071	0.1073	0.1602
	473	Lipids	Free fatty acid	linolenate [alpha or gamma; (18:3n3 or 6)]	LC/MS neg	34035	C06427	HMDB01388			0.76	9.91437	103.547	4.09	0.82	1.9	35.76	23.02		0.1876	0.0227	0.0002	5.8736e-05	1.9125e-05	3.5624e-05	2.47e-06	2.95e-07	0.2523	0.0552	0.2976	0.049	0.0001	5.5988e-05	3.7967e-05	6.4039e-06		3.574	5.2587	7.3918	0.1441	0.162	1.2873	1.4009	1.7124	1.2942	0.1413	0.0744	7.7039	0.1044
	185	Amino acid	Branched Chain Amino Acids (pyruvate derived)	alpha-hydroxyisovalerate	GC/MS	33937		HMDB00407	99823		1.82	1	1	0.2	0.78	1	6.9	1.29		0.0465	0.0066					3.45e-05	2.83e-06	0.2196	0.0489			6.5698e-06	5.173e-06	0.2196	0.014		0.1861	0.2597	0.7216	0.1861	0.1861	1.2842	0.4583	0.5907	1.0754	0.4583	0.4583	0.4583	0.1861
	874.3	Peptide	Dipeptide	isoleucylalanine	LC/MS pos	40046			52460095246010		0.21	7.53372	21.8627	1.83	2.31	1.83	0.98	5.97		0.0011	0.0003	0.0022	0.0004	0.6444	0.1052	0.0021	0.0001	0.0002	0.0001	0.4749	0.0725	0.8085	0.1323	0.0006	6.7147e-05		4.501	2.3392	0.744	0.2359	0.2711	1.2809	3.3962	1.4696	0.3043	0.4508	0.2462	5.3826	0.1254
	598	Lipids	Sterols	beta-sitosterol	GC/MS	27414	C01753	HMDB00852	222284		0.59	23.3328	1	0.54	10.89	1	2.2	2.14		0.0003	0.0001	5.8145e-07	6.1049e-07			5.77e-07	8.85e-08	9.1746e-09	6.095e-08			1.4217e-07	3.048e-07	0.0001	1.896e-05		6.0637	0.6863	0.7076	0.5825	0.5825	1.2803	11.3794	1.0446	0.6154	0.4877	0.4877	0.4877	0.5825
	410	Lipids	Free fatty acid	3-hydroxymyristate	GC/MS	21158			16064		1.65	1	0.166383	0.28	0.67	0.17	4.8	0.25		0.0066	0.0012			9.7917e-05	0.0001	9.56e-06	8.99e-07	0.0334	0.0094	9.7917e-05	7.6719e-05	7.3859e-06	5.6394e-06	5.4015e-05	8.6393e-06		0.2662	0.3579	1.045	0.2662	1.0185	1.2773	0.3819	0.5726	0.944	0.3819	2.2953	0.3819	0.2662
	16	Amino acid	Serine family (phosphoglycerate derived)	dimethylglycine	GC/MS	5086	C01026	HMDB00092	6971056673		1.27	1	1	0.42	0.55	1	3.78	1.8		0.2713	0.0315					0.0004	2.6e-05	0.0105	0.0035			5.0869e-05	2.6427e-05	0.0105	0.0009		0.3372	0.5404	1.1671	0.3372	0.3372	1.2745	0.4936	0.8898	1.1293	0.4936	0.4936	0.4936	0.3372
	222	Carbohydrate	Glycolysis	fructose-6-phosphate	GC/MS	12021	C05345	HMDB00124			0.55	13.807	0.00505629	0.18	3.78	0.01	36	0.02		0.5149	0.0559	0.0079	0.0013	1.4636e-06	5.7935e-06	0.0475	0.0022	0.0827	0.0204	1.4636e-06	4.1527e-06	0.0043	0.0012	2.7817e-05	5.1811e-06		0.6553	0.2228	0.1858	0.0351	8.5143	1.2636	0.9444	0.2498	0.1382	0.0684	13.5277	0.0684	0.0351
	654	Cofactors, Prosthetic Groups, Electron Carriers	Nicotinate and nicotinamide metabolism	nicotinamide adenine dinucleotide (NAD+)	LC/MS pos	5278	C00003	HMDB00902	1.08977e+18		0.97	0.121215	1.03694	0.26	3.87	2.46	60.23	0.08		0.7956	0.0824	3.068e-08	7.6139e-08	0.4998	0.086	1.99e-05	1.75e-06	3.0316e-06	3.6264e-06	0.0001	8.3495e-05	1.8847e-07	3.6528e-07	1.4438e-08	2.4454e-08		1.009	0.3333	0.5741	4.8162	3.0439	1.2589	0.6854	0.177	0.1724	5.6544	2.2986	2.3835	0.0452
	557	Lipids	Phospholipids	1-palmitoylglycerophosphocholine	LC/MS pos	33955			86554		0.24	2.81421	1	0.8	0.67	1	5.59	4.22		2.204e-05	1.6352e-05	0.0412	0.0053			0.0932	0.0039	0.0909	0.022			1.0178e-05	7.1238e-06	2.204e-05	4.2365e-06		0.575	1.0087	0.2251	0.2251	0.2251	1.2578	0.824	1.2347	0.2928	0.2928	0.2928	0.2928	0.2251
	126.6	Amino acid	Aspartate family (OAA derived)	homocitrate	GC/MS	39601	C01251	HMSB03518	439459		7.07	29.992	1	0.06	22.97	1	24.69	1.31		6.6859e-09	5.53e-08	3.8974e-08	8.8661e-08			1.16e-10	1.26e-10	6.355e-11	1.9385e-09			1.6638e-08	7.7297e-08	0.024	0.0019		1.3047	0.0691	0.859	0.0508	0.0508	1.2541	3.3621	0.1464	1.0351	0.1121	0.1121	0.1121	0.0508
	215	Carbohydrate	Glycolysis	2,3-butanediol	GC/MS	35691	C03044	HMDB03156			1.27	1.61602	1	0.34	0.29	1	0.11	5.6		0.6053	0.0648	0.3632	0.0369			0.0135	0.0007	0.0187	0.0058			0.0587	0.0115	0.0077	0.0007		0.1114	0.4228	0.9697	0.0738	0.0738	1.2449	0.2361	0.8179	1.0428	0.1461	0.1461	0.1461	0.0738
	721	Cofactors, Prosthetic Groups, Electron Carriers	Vitamin B metabolism (B6 or B12)	pyridoxine (Vitamin B6)	LC/MS pos	608	C00314	HMDB02075	1054		0.3	1	1	0.81	0.22	1	2.73	4.5		1.3222e-05	1.0843e-05					0.011	0.0005	1.4976e-06	2.2284e-06			8.527e-06	6.2275e-06	1.4976e-06	4.7655e-07		0.4537	0.9987	0.5024	0.4537	0.4537	1.2381	0.3389	1.5262	0.4505	0.3389	0.3389	0.3389	0.4537
	861.1	Peptide	Dipeptide	glycylphenylalanine	LC/MS neg	33954			154934492953		0.71	15.2005	1	0.11	10.74	1	1.95	1.42		0.0475	0.0067	7.6742e-09	3.4916e-08			2.73e-10	1.79e-10	1.4423e-06	2.2284e-06			0.0526	0.0104	0.0475	0.0036		1.1824	0.1312	0.1121	0.1121	0.1121	1.2272	1.175	0.1094	0.0773	0.0773	0.0773	0.0773	0.1121
	768	Nucleotide	Purine metabolism	guanosine-2',3'-cyclic monophosphate	LC/MS neg	37139	C06194	HMDB11629	417655		0.05	2.1058	1	7.57	0.07	1	3.87	30.88		6.9281e-05	3.3733e-05	0.0046	0.0008			0.0007	4.39e-05	0.0001	6.3451e-05			5.2103e-05	2.6458e-05	0.0001	1.6136e-05		0.5328	9.2802	0.8709	0.3171	0.3171	1.2258	0.9156	13.4279	0.7219	0.4348	0.4348	0.4348	0.3171
	310	Carbohydrate	Amino sugar and nucleotide sugar	xylitol	GC/MS	4966	C00379	HMDB00568	6912		1.24	1	0.172929	0.1	1	0.17	0.28	0.17		0.1118	0.0145			0.0002	0.0002	8.51e-07	1.21e-07			0.0002	0.0001	0.8299	0.1349	0.0002	2.4122e-05		0.1183	0.1183	0.4164	0.1183	0.9016	1.2194	0.3139	0.3139	0.3905	0.3139	1.8152	0.3139	0.1183
	132	Amino acid	Glutamate family (alpha-ketoglutarate derived)	4-acetamidobutanoate	LC/MS pos	1558	C02946	HMDB03681	18189		0.61	40.6292	1	0.12	24.62	1	1.78	1.65		0.123	0.0157	4.9115e-07	5.5866e-07			6.81e-07	1e-07	1.0281e-06	1.6952e-06			0.0117	0.0028	0.123	0.0083		2.5507	0.1418	0.1143	0.1082	0.1082	1.2106	1.3367	0.0543	0.0329	0.0329	0.0329	0.0329	0.1082
	566.5	Lipids	Phospholipids	2-oleoylglycerophosphoethanolamine*	LC/MS neg	35687					0.21	1.22615	0.227084	12.86	0.05	0.53	15.66	12.9		1.1344e-05	9.8191e-06	0.2292	0.0245	0.0002	0.0002	9.73e-10	4.83e-10	5.5544e-09	6.095e-08	0.0324	0.0075	2.9713e-07	4.8885e-07	1.1872e-07	8.1582e-08		0.6471	15.4994	5.6507	0.2606	0.8609	1.2057	0.6132	12.1427	2.5234	0.5001	0.9415	0.2138	0.077
	601	Lipids	Sterols	campesterol	GC/MS	39511	C01789	HMDB02869	173183		0.49	45.3078	1	0.56	13.88	1	3.36	3.27		0.0056	0.0011	1.1311e-06	8.9808e-07			0.0005	3.15e-05	6.3609e-08	2.2827e-07			1.4699e-05	9.7959e-06	0.0003	3.3654e-05		7.5493	0.6647	0.571	0.3508	0.3508	1.179	13.7464	0.9907	0.489	0.3034	0.3034	0.3034	0.3508
	644	Cofactors, Prosthetic Groups, Electron Carriers	CoA metabolism	phosphopantetheine	LC/MS neg	15504	C01134	HMDB01416	115254		2.45	0.594029	0.323563	1.24	0.2	0.54	10.36	1.59		0.5082	0.0556	0.0175	0.0027	0.0009	0.0007	0.4247	0.0163	7.651e-05	4.894e-05	0.0157	0.0043	4.2929e-06	3.5464e-06	0.0404	0.0031		0.1132	1.4549	6.6493	0.2189	0.6662	1.1728	0.3124	1.5344	3.7632	0.5259	0.9655	0.3124	0.1132
	756.5	Nucleotide	Purine metabolism	N6-carbamoylthreonyladenosine	LC/MS pos	35157								0.81			1.24									0.1275	0.0052					0.1275	0.0233				0.9304	0.9304	0.9304	0.9304	0.9304	1.15	0	0	0	0	0	0	0.9304
	92	Amino acid	Aspartate family (OAA derived)	aspartate	GC/MS	15996	C00049	HMDB00191	5960		0.25	2.18163	4.5821	10.42	0.07	0.16	0.2	5.21		2.753e-06	3.4314e-06	0.0266	0.0038	0.4488	0.079	1.23e-06	1.61e-07	4.2038e-07	8.8434e-07	0.0008	0.0004	0.7427	0.1231	7.1125e-05	1.0816e-05		0.6564	11.9682	5.2342	0.2183	1.7242	1.1488	0.4108	6.1121	1.4982	0.1883	1.1735	5.3771	0.0234
	7	Amino acid	Serine family (phosphoglycerate derived)	4-guanidinobutanoate	LC/MS pos	15681	C01035	HMDB03464	500		0.78	9.72582	1	0.14	13.5	1.77	0.55	1.28		0.0628	0.0085	1.0718e-06	8.9808e-07			4.19e-09	1.68e-09	8.1236e-09	6.095e-08	0.009	0.0027	0.1475	0.0268	0.0628	0.0046		1.7895	0.1587	0.0255	0.1177	0.0255	1.1448	9.0207	0.6682	0.523	0.9275	0.523	0.523	0.0255
	288	Carbohydrate	Amino sugar and nucleotide sugar	Isobar: ribulose 5-phosphate, xylulose 5-phosphate	GC/MS	37288					1.23	15.097	1.15616	0.08	11.55	0.03	7.33	0.04		0.4232	0.0469	1.1514e-06	8.9808e-07	0.1269	0.0285	3.14e-05	2.6e-06	1.7637e-06	2.391e-06	6.8971e-06	1.1076e-05	0.0007	0.0002	1.5817e-07	9.3575e-08		1.1905	0.0934	0.2121	0.0575	2.0355	1.1382	1.0115	0.0876	0.1077	0.067	1.9525	2.2574	0.0639
	802	Nucleotide	Pyrimidine metabolism	cytidine	LC/MS pos	514	C00475	HMDB00089	6175		0.23	0.95005	114.153	0.61	12.16	10.29	0.56	0.8		0.0005	0.0001	0.9021	0.0852	0.2924	0.0554	0.0162	0.0008	1.8524e-06	2.4044e-06	8.5515e-06	1.2395e-05	0.0351	0.0073	0.5852	0.0349		6.9696	0.6944	0.2971	4.1023	0.6486	1.1348	4.4583	0.3666	0.0853	4.6927	0.456	52.0538	0.1305
	872.7	Peptide	Dipeptide	phenylalanylleucine*	LC/MS pos	40192			4078229		0.2	2.07068	1	1.51	0.41	1	1.97	5.09		0.0001	5.7134e-05	0.0282	0.0039			0.0512	0.0023	0.0049	0.0018			0.0354	0.0073	0.0001	1.9367e-05		0.5956	1.7168	0.2262	0.2262	0.2262	1.1336	0.6533	1.6062	0.3155	0.3155	0.3155	0.3155	0.2262
	591	Lipids	Sphingolipid	sphinganine	LC/MS pos	17769	C00836	HMDB00269	3126		0.24	11.3906	1	1.23	1.31	1	3.37	8.72		0.0007	0.0002	0.0003	7.8502e-05			0.2796	0.011	0.6505	0.132			0.0138	0.0033	2.8958e-05	5.2611e-06		1.4937	1.3657	0.5612	0.3295	0.3295	1.1115	1.6653	1.2745	0.3072	0.1462	0.1462	0.1462	0.3295
	821	Nucleotide	Pyrimidine metabolism	thymine	GC/MS	604	C00178	HMDB00262	1135		2.51	2.39917	1.4839	3.5	0.24	0.19	1.62	1.89		0.0164	0.0026	0.0095	0.0015	0.1529	0.0327	0.002	0.0001	0.002	0.0008	0.0001	7.8448e-05	0.0444	0.0089	0.0982	0.0068		0.7634	3.8167	16.4718	0.2082	1.5662	1.0908	0.4033	1.647	4.1363	0.1681	0.8729	1.2953	0.1209
	170.2	Amino acid	Glutamate family (alpha-ketoglutarate derived)	4-hydroxy-2-oxoglutaric acid	GC/MS	40062	C01127	HMDB02070	599					0.8			1.24									0.0878	0.0037					0.0878	0.0166				0.8765	0.8765	0.8765	0.8765	0.8765	1.0902	0	0	0	0	0	0	0.8765
	859	Peptide	Dipeptide	glycylglycine	GC/MS	21030	C02037	HMDB11733	154889711163					0.28			1.64									1.96e-05	1.75e-06					0.0585	0.0115				0.304	0.304	0.304	0.304	0.304	1.0715	0	0	0	0	0	0	0.304
	875.6	Peptide	Dipeptide	tyrosylleucine	LC/MS neg	40031			870717009561		0.2	1.34162	1	1.52	0.27	1	0.85	4.89		0.0004	0.0001	0.0427	0.0055			0.0579	0.0025	0.0004	0.0002			0.9213	0.1493	0.0004	5.18e-05		0.3779	1.6307	0.2593	0.2593	0.2593	1.0714	0.7179	2.6179	0.5351	0.5351	0.5351	0.5351	0.2593
	952	Secondary metabolism	Fatty acid and sugar derivatives	galactarate (mucic acid)	GC/MS	20881	C00879	HMDB00639	3037582					0.04			13.87									8.86e-10	4.58e-10					0.0002	7.2299e-05				0.0402	0.0402	0.0402	0.0402	0.0402	1.0614	0	0	0	0	0	0	0.0402
	750	Nucleotide	Purine metabolism	adenosine 3',5'-cyclic monophosphate (cAMP)	LC/MS neg	2831	C00575	HMDB00058	274					0.75			1.33									0.025	0.0012					0.025	0.0056				0.7978	0.7978	0.7978	0.7978	0.7978	1.0612	0	0	0	0	0	0	0.7978
	868	Peptide	Dipeptide	isoleucylleucine	LC/MS pos	36760			11644431		0.16	132.634	1	0.91	4.72	1	1.83	28.09		0.0275	0.0042	1.1232e-06	8.9808e-07			0.5436	0.0206	0.021	0.0064			0.0595	0.0116	0.0048	0.0005		3.886	0.963	0.2327	0.0713	0.0713	1.0604	3.8066	0.8062	0.1311	0.0287	0.0287	0.0287	0.0713
	164	Amino acid	Glutamate family (alpha-ketoglutarate derived)	sarcosine (N-Methylglycine)	GC/MS	1516	C00213	HMDB00271	10887311726		2.85	1	1	0.25	0.91	1	4.96	1.1		0.0011	0.0003					1.35e-06	1.72e-07	0.0907	0.022			7.3559e-07	9.5047e-07	0.0907	0.0063		0.2138	0.2689	1.3132	0.2138	0.2138	1.06	0.5208	0.571	1.6271	0.5208	0.5208	0.5208	0.2138
	244	Carbohydrate	TCA cycle	mesaconate (methylfumarate)	GC/MS	18493	C01732	HMDB00749						0.8			1.25									0.0499	0.0023					0.0499	0.0099				0.8489	0.8489	0.8489	0.8489	0.8489	1.0584	0	0	0	0	0	0	0.8489
	867	Peptide	Dipeptide	isoleucylisoleucine	LC/MS neg	36761					0.08	61.0687	1	1.36	1.87	1	2.58	32.73		0.0004	0.0001	3.0991e-06	1.88e-06			0.09	0.0038	0.0247	0.0073			0.0228	0.0051	7.8337e-07	3.0279e-07		2.2812	1.4361	0.164	0.0679	0.0679	1.0522	1.7771	0.9523	0.079	0.0291	0.0291	0.0291	0.0679
	872.9	Peptide	Dipeptide	histidylisoleucine*	LC/MS pos	40194			4060215		0.11	1	1	1.03	0.03	1	14.47	31.39		0.0002	8.6344e-05					0.9774	0.0364	6.5077e-06	6.1078e-06			2.9368e-07	4.8885e-07	6.5077e-06	1.6099e-06		0.0723	1.0804	0.1734	0.0723	0.0723	1.0464	0.0803	2.521	0.265	0.0803	0.0803	0.0803	0.0723
	874.9	Peptide	Dipeptide	leucylserine	LC/MS pos	40048			3621685		0.1	12.407	1	3.57	0.31	1	4.7	40.45		0.0007	0.0002	0.0053	0.0009			0.0001	7.26e-06	0.0223	0.0067			5.3861e-05	2.661e-05	5.7068e-07	2.4064e-07		0.9966	3.7204	0.5328	0.1643	0.1643	1.0428	0.6737	2.1963	0.213	0.0543	0.0543	0.0543	0.1643
	363	Carbohydrate	Sucrose, glucose, fructose metabolism	maltose	GC/MS	15804	C00208	HMDB00163	439341		1.47	94.197	241.784	0.57	10.64	0.83	0.3	7.31		0.0655	0.0088	1.7443e-09	1.1904e-08	0.0119	0.0047	0.9847	0.0366	1.6801e-08	8.5413e-08	0.3632	0.0579	0.4558	0.0776	9.3936e-07	3.4857e-07		5.2104	0.5961	1.5288	0.0182	0.0312	1.037	5.5953	0.5257	0.7709	0.0594	0.0719	17.3843	0.0364
	268	Carbohydrate	Photorespiration	tartarate	GC/MS	15336	C00898	HMDB00956	875					0.9			1.11									0.0711	0.0031					0.0711	0.0136				0.9307	0.9307	0.9307	0.9307	0.9307	1.0291	0	0	0	0	0	0	0.9307
	566	Lipids	Phospholipids	2-oleoylglycerophosphocholine*	LC/MS pos	35254					0.02	16.0105	1	21.48	0.06	1	7.92	273.9		0.0001	5.0514e-05	0.0002	4.8415e-05			6.76e-12	2.62e-11	1.916e-05	1.518e-05			4.5499e-07	6.5091e-07	7.9388e-08	6.0471e-08		1.0998	22.0345	0.8617	0.1295	0.1295	1.0259	1.0647	18.2143	0.372	0.0665	0.0665	0.0665	0.1295
	418.5	Lipids	Free fatty acid	2-octenedioate	LC/MS neg	35120		HMDB00341	5354607					0.81			1.23									0.044	0.002					0.044	0.0089				0.8292	0.8292	0.8292	0.8292	0.8292	1.022	0	0	0	0	0	0	0.8292
	179	Amino acid	Branched Chain Amino Acids (pyruvate derived)	3-methyl-2-oxobutyrate	LC/MS neg	21047	C00141	HMDB00019	49					0.84			1.18									0.0597	0.0026					0.0597	0.0116				0.8618	0.8618	0.8618	0.8618	0.8618	1.0212	0	0	0	0	0	0	0.8618
	1121	Xenobiotics	Chemicals	HEPES	LC/MS neg	21248			3.27588e+16					0.89			1.13									0.0068	0.0003					0.0068	0.0017				0.885	0.885	0.885	0.885	0.885	0.9964	0	0	0	0	0	0	0.885
	872.8	Peptide	Dipeptide	tyrosylalanine	LC/MS pos	40018			54964557020632		0.26	1.31701	1	1.17	0.34	1	3.7	3.89		3.4272e-05	2.2249e-05	0.0774	0.0091			0.0912	0.0038	2.3122e-05	1.7632e-05			1.8464e-06	1.7555e-06	3.4272e-05	5.8877e-06		0.3439	1.1646	0.2684	0.2684	0.2684	0.9941	0.4761	1.4046	0.3615	0.3615	0.3615	0.3615	0.2684
	684	Cofactors, Prosthetic Groups, Electron Carriers	Riboflavin and FAD metabolism	flavin adenine dinucleotide (FAD)	LC/MS neg	2134	C00016	HMDB01248	643975		0.63	0.190649	1	1.29	0.76	6.37	1.41	1.59		0.0002	7.3109e-05	6.3556e-10	7.6739e-09			0.0525	0.0023	0.0026	0.001	3.776e-07	1.5638e-06	0.0052	0.0014	0.0002	2.5136e-05		0.781	1.2737	0.6998	2.3427	0.6998	0.984	0.7299	0.9549	0.6014	3.8285	0.6014	0.6014	0.6998
	874.8	Peptide	Dipeptide	leucylphenylalanine	LC/MS neg	40026			259325		0.16	10.6143	0.945693	1.68	1.31	1.56	1.12	12.6		0.0005	0.0002	1.0697e-05	4.4245e-06	0.3632	0.0665	0.0058	0.0003	0.0497	0.0132	0.0564	0.0118	0.4375	0.075	3.7523e-07	1.9338e-07		1.7943	1.6436	0.3811	0.1009	0.0825	0.9804	1.7641	1.3461	0.2196	0.1662	0.1068	0.101	0.0754
	42	Amino acid	Aromatic amino acid metabolism (PEP derived)	4-hydroxyphenylpyruvate	LC/MS neg	1669	C01179	HMDB00707	979					0.74			1.35									0.0054	0.0003					0.0054	0.0014				0.7259	0.7259	0.7259	0.7259	0.7259	0.9777	0	0	0	0	0	0	0.7259
	815	Nucleotide	Pyrimidine metabolism	pseudouridine	LC/MS neg	33442	C02067	HMDB00767			0.87	2.76464	0.0096955	1.26	0.35	0.02	1.31	0.12		0.3531	0.04	0.0008	0.0002	8.2861e-08	1.6822e-06	0.1904	0.0076	3.4868e-05	2.5025e-05	3.7758e-08	5.2964e-07	0.1212	0.0222	4.5889e-08	4.2205e-08		0.3504	1.2253	1.8224	0.08	7.337	0.9749	0.4863	1.3767	1.1921	0.1759	11.1495	0.1081	0.0634
	389	Carbohydrate	Sucrose, glucose, fructose metabolism	trehalose 6-phosphate	GC/MS	15802	C00689	HMDB01124	122336		1	1	0.84821	1	1	0.85	1	0.85						0.1851	0.0373					0.1851	0.0325			0.1851	0.0119		0.9737	0.9737	0.9737	0.9737	0.9869	0.9737	0.7108	0.7108	0.7108	0.7108	0.838	0.7108	0.9737
	75	Amino acid	Aromatic amino acid metabolism (PEP derived)	phenylpyruvate	LC/MS neg	566	C00166	HMDB00205	997					0.77			1.3									0.0066	0.0003					0.0066	0.0017				0.7432	0.7432	0.7432	0.7432	0.7432	0.9698	0	0	0	0	0	0	0.7432
	870	Peptide	Dipeptide	leucylleucine	LC/MS pos	36756	C11332		768076992072		0.12	31.2963	1	1.78	1.3	1	1.78	24		0.0007	0.0002	9.8699e-06	4.1719e-06			0.0034	0.0002	0.3574	0.0765			0.0074	0.0019	3.5947e-06	1.0261e-06		1.9226	1.7208	0.3131	0.1146	0.1146	0.9678	1.352	1.0369	0.1294	0.0432	0.0432	0.0432	0.1146
	812	Nucleotide	Pyrimidine metabolism	orotate	GC/MS	1505	C00295	HMDB00226	967					0.78			1.29									0.0042	0.0002					0.0042	0.0012				0.7483	0.7483	0.7483	0.7483	0.7483	0.9629	0	0	0	0	0	0	0.7483
	781	Nucleotide	Purine metabolism	xanthine	LC/MS pos	3147	C00385	HMDB00292	1188		0.86	8.14266	0.162831	2.99	0.39	0.16	3.97	3.42		0.118	0.0152	1.6011e-06	1.1813e-06	0.0162	0.0058	1.34e-05	1.25e-06	4.7705e-06	5.1929e-06	0.0162	0.0044	0.0017	0.0005	0.0107	0.0009		0.8936	2.8208	4.2152	0.0597	0.66	0.9446	0.605	1.56	1.3452	0.0743	0.4563	0.0743	0.0597
	170.1	Amino acid	Glutamate family (alpha-ketoglutarate derived)	N-methyl-4-aminobutyric acid	LC/MS pos	39577			155004270703		1	1.16775	1	1	1.17	1	1	1				0.0519	0.0064					0.0519	0.0137								1.0279	0.9385	0.9385	0.9385	0.9385	0.9385	1.0567	0.9049	0.9049	0.9049	0.9049	0.9049	0.9385
	552	Lipids	Phospholipids	1-oleoylglycerophosphocholine	LC/MS pos	33960			16081932		0.01	47.1781	1	26.07	0.07	1	13.74	703.81		7.6981e-05	3.5636e-05	6.7208e-05	1.9942e-05			2.64e-11	4.68e-11	5.2036e-05	3.5272e-05			3.1043e-07	4.8885e-07	4.7771e-08	4.2205e-08		1.3866	24.1425	0.3803	0.0674	0.0674	0.9261	1.1653	17.384	0.1423	0.0247	0.0247	0.0247	0.0674
	313.1	Carbohydrate	Amino sugar and nucleotide sugar	N-acetylmuramate	LC/MS neg	18354	C02713		82756		0.53	0.232568	0.0330165	0.74	0.53	0.14	2.62	0.06		0.0051	0.001	0.0065	0.0011	2.5016e-07	1.9804e-06	0.5189	0.0197	0.0051	0.0018	0.0005	0.0003	0.0274	0.006	2.4143e-08	2.6349e-08		0.3499	0.6745	0.3499	0.7933	7.9242	0.9172	0.2268	0.4302	0.2268	0.9752	6.8693	0.2268	0.3499
	443	Lipids	Free fatty acid	cis-vaccenate (18:1n7)	GC/MS	33970	C08367		5282761		0.25	1.14935	42.5706	5.91	0.24	0.42	2.31	1.99		3.9893e-06	4.6328e-06	0.1425	0.0159	0.0048	0.0023	1.2e-06	1.6e-07	5.0906e-06	5.1929e-06	1.9496e-05	2.2607e-05	0.0142	0.0033	0.0009	0.0001		1.0921	5.4056	2.3739	0.5703	1.9813	0.9149	0.708	2.8986	0.7347	0.616	1.4552	61.9487	0.2386
	776	Nucleotide	Purine metabolism	N2,N2-dimethylguanosine	LC/MS pos	35137		HMDB04824	92919					0.72			0.43									0.0077	0.0004					0.0699	0.0134				0.6584	0.6584	0.6584	0.6584	0.6584	0.9117	0	0	0	0	0	0	0.6584
	1005.1	Secondary metabolism	Flavonoids	coumestrol	LC/MS neg	38134	C10205	HMDB02326	5281707		1	1.3185	1	1	1.32	1	1	1				0.0447	0.0056					0.0447	0.0122								1.0734	0.91	0.91	0.91	0.91	0.91	1.0457	0.7931	0.7931	0.7931	0.7931	0.7931	0.91
	649	Cofactors, Prosthetic Groups, Electron Carriers	Nicotinate and nicotinamide metabolism	6-hydroxynicotinate	LC/MS pos	27680	C01020	HMDB02658	72924		1	1.25209	1	1	1.25	1	1	1				0.0055	0.0009					0.0055	0.0019								1.0539	0.9093	0.9093	0.9093	0.9093	0.9093	0.9725	0.7767	0.7767	0.7767	0.7767	0.7767	0.9093
	159	Amino acid	Glutamate family (alpha-ketoglutarate derived)	N-acetylputrescine	LC/MS pos	37496	C02714	HMDB02064	122356		1	1.23234	1	1	1.23	1	1	1				0.2305	0.0245					0.2305	0.0511								1.0623	0.8936	0.8936	0.8936	0.8936	0.8936	1.1637	0.9443	0.9443	0.9443	0.9443	0.9443	0.8936
	699	Cofactors, Prosthetic Groups, Electron Carriers	Ascorbate metabolism	gulose	GC/MS	27682	C01582,C00159,C00738,C01487,C06466,C06467,C00267,C01381,C00124,C01825,C02209,C06464,C06465,C00984,C00221,C00936,C00031,C00962	HMDB00516,HMDB03449,HMDB00143,HMDB03345,HMDB01151,HMDB00122,HMDB00169	6971098		1.72	1	1	0.04	1	1	0.49	1		0.0094	0.0017					8.4e-06	8.24e-07					0.7258	0.1207				0.0381	0.0381	1.1303	0.0381	0.0381	0.8907	0.5669	0.5669	0.9725	0.5669	0.5669	0.5669	0.0381
	9	Amino acid	Serine family (phosphoglycerate derived)	beta-hydroxypyruvate	GC/MS	15686	C00168	HMDB01352	964		2.6	1	1	0.52	1	1	1.22	1		0.0147	0.0024					0.0021	0.0001					0.2567	0.0446				0.4588	0.4588	1.3206	0.4588	0.4588	0.8767	0.4031	0.4031	1.0482	0.4031	0.4031	0.4031	0.4588
	565	Lipids	Phospholipids	2-linoleoylglycerophosphoethanolamine*	LC/MS neg	36593					0.24	1.8139	1	3.24	0.02	1	43.07	118.69		2.0552e-05	1.5621e-05	0.0259	0.0037			6.52e-05	5.06e-06	9.7091e-09	6.095e-08			1.1108e-06	1.2421e-06	1.3533e-07	8.7846e-08		0.0361	2.8204	1.1547	0.0202	0.0202	0.87	0.0731	4.7831	1.1295	0.0403	0.0403	0.0403	0.0202
	547	Lipids	Phospholipids	1-linoleoylglycerophosphocholine	LC/MS pos	34419	C04100		11988421		0.01	4.35638	1	6.38	0.04	1	18.32	110.95		1.3044e-06	1.8476e-06	0.04	0.0052			0.0001	7.26e-06	8.8683e-05	5.5206e-05			7.3584e-05	3.5315e-05	1.3044e-06	4.4818e-07		0.1846	5.3915	0.0461	0.0461	0.0461	0.8446	0.0819	2.0858	0.0188	0.0188	0.0188	0.0188	0.0461
	873.8	Peptide	Dipeptide	isoleucyltyrosine	LC/MS pos	40073			342468		0.24	49.3913	1	1.09	4.25	1	6.77	11.62		0.0034	0.0007	3.6448e-07	4.5226e-07			0.4827	0.0184	2.182e-06	2.7733e-06			0.0047	0.0013	1.724e-06	5.2435e-07		3.2662	0.9156	0.3275	0.1238	0.1238	0.8381	4.2032	0.9887	0.2407	0.0851	0.0851	0.0851	0.1238
	756	Nucleotide	Purine metabolism	adenosine-2',3'-cyclic monophosphate	LC/MS neg	37467	C02353		2024		0.06	1.20932	1	11.11	0.06	1	1.95	20.83		7.7143e-05	3.5636e-05	0.1121	0.0128			1.99e-05	1.75e-06	4.7288e-05	3.2414e-05			0.0315	0.0067	9.6065e-05	1.3606e-05		0.4675	9.2754	0.9421	0.4269	0.4269	0.8345	0.7834	13.4953	0.7698	0.6478	0.6478	0.6478	0.4269
	686	Cofactors, Prosthetic Groups, Electron Carriers	Riboflavin and FAD metabolism	flavin mononucleotide (FMN)	LC/MS neg	15797	C00061	HMDB01520	710		1.42	0.288203	0.0669821	1.28	0.49	0.31	2.43	0.18		0.0011	0.0003	4.7102e-06	2.5143e-06	1.8241e-07	1.9255e-06	0.0684	0.003	8.3444e-05	5.248e-05	7.259e-06	1.1076e-05	0.0002	9.4119e-05	4.3264e-09	1.1467e-08		0.4159	1.0548	2.5952	0.793	4.1935	0.8214	0.3689	0.7539	1.073	1.28	4.1638	0.2789	0.3377
	527	Lipids	Glycerolipids	1-linoleoylglycerol (1-monolinolein) (18:2)	LC/MS neg	27447			5283469		0.11	1.20413	1	8.04	0.02	1	7.92	57.17		0.0001	5.4677e-05	0.0774	0.0091			6.85e-07	1e-07	4.5542e-08	1.9845e-07			2.7953e-05	1.5978e-05	1.5111e-06	4.7655e-07		0.1153	6.5363	1.3069	0.1027	0.1027	0.813	0.1516	7.1979	0.7866	0.1259	0.1259	0.1259	0.1027
	783	Nucleotide	Purine metabolism	xanthosine 5'-monophosphate (xmp)	LC/MS pos	12024	C00655	HMDB01554			1	1	0.622805	1	1	0.62	1	0.62						0.0429	0.0122					0.0429	0.0094			0.0429	0.0033		0.8105	0.8105	0.8105	0.8105	1.2646	0.8105	0.7095	0.7095	0.7095	0.7095	1.1392	0.7095	0.8105
	558	Lipids	Phospholipids	1-palmitoylglycerophosphoethanolamine	LC/MS neg	35631		HMDB11503	9547069		0.32	12.3936	1	1.57	2.38	1	2.43	5.22		1.6355e-05	1.2741e-05	2.686e-06	1.7052e-06			0.0416	0.0019	0.0002	9.4092e-05			0.0051	0.0014	1.8919e-05	3.7341e-06		2.4481	1.2693	0.7198	0.3327	0.3327	0.8089	2.5692	1.0811	0.3474	0.2073	0.2073	0.2073	0.3327
	720	Cofactors, Prosthetic Groups, Electron Carriers	Vitamin B metabolism (B6 or B12)	pyridoxate	LC/MS neg	31555	C00847	HMDB00017	6723		0.55	0.330174	68.399	0.09	30.05	165.38	0.62	1.82		0.0102	0.0018	0.0018	0.0004	0.1849	0.0373	1.06e-07	2.06e-08	5.0149e-08	2.0396e-07	1.719e-06	4.1527e-06	0.1557	0.0281	0.0102	0.0009		1.7164	0.0723	0.044	2.8004	0.044	0.7847	1.1358	0.0378	0.0208	3.44	0.0208	1.4227	0.0613
	574	Lipids	Phospholipids	glycerophosphorylcholine (GPC)	LC/MS pos	15990	C00670	HMDB00086	657272		0.15	0.198567	384.464	13.83	0.13	200.18	1.33	296.72		0.0004	0.0001	0.0638	0.0077	0.128	0.0285	2.5e-10	1.79e-10	1.1827e-08	6.5592e-08	6.3929e-05	5.388e-05	0.1061	0.0197	2.7563e-09	1.0181e-08		1.1928	10.7745	2.9638	4.1012	0.0263	0.779	0.6678	4.9849	0.7509	3.3631	0.0168	6.459	0.0191
	848.4	Peptide	Dipeptide	alanylmethionine	LC/MS pos	37065			985095242543		1	1.19127	1	1	1.19	1	1	1				0.0225	0.0033					0.0225	0.0067								1.031	0.7696	0.7696	0.7696	0.7696	0.7696	1.0065	0.8449	0.8449	0.8449	0.8449	0.8449	0.7696
	827	Nucleotide	Pyrimidine metabolism	uridine-2',3'-cyclic monophosphate	LC/MS neg	37137	C02355	HMDB11640	4634036		0.41	1	1	2.07	0.41	1	1.85	2.42		0.0068	0.0013					0.0059	0.0003	0.0068	0.0023			0.0176	0.0041	0.0068	0.0006		0.3978	1.5217	0.3978	0.3978	0.3978	0.7355	0.4049	0.9783	0.4049	0.4049	0.4049	0.4049	0.3978
	509.3	Lipids	Free fatty acid	glutaconate	GC/MS	18536	C02214	HMDB00620	5280498		1	1.49075	1	1	1.49	1	1	1				0.0157	0.0024					0.0157	0.005								0.9933	0.7351	0.7351	0.7351	0.7351	0.7351	1.031	0.6916	0.6916	0.6916	0.6916	0.6916	0.7351
	503	Lipids	Free fatty acid	suberate (octanedioate)	LC/MS neg	15730	C08278	HMDB00893	10457		1.31	1.13087	1	0.81	0.57	1	0.26	1.97		0.2663	0.0312	0.1812	0.0199			0.8395	0.0314	0.0195	0.006			0.003	0.0009	0.01	0.0009		0.2784	0.5882	1.2921	0.2463	0.2463	0.7257	0.5608	0.9766	1.2831	0.4959	0.4959	0.4959	0.2463
	752	Nucleotide	Purine metabolism	adenosine 3'-monophosphate (3'-AMP)	LC/MS neg	35142	C01367	HMDB03540	15938966		0.12	1.63502	1	6.76	0.11	1	2.57	15.56		1.9736e-07	6.3164e-07	0.1827	0.0199			3.63e-05	2.93e-06	2.6843e-05	1.9971e-05			0.0067	0.0017	1.9125e-06	5.723e-07		0.4384	4.7414	0.995	0.2727	0.2727	0.7013	0.6872	6.538	0.7834	0.4203	0.4203	0.4203	0.2727
	548	Lipids	Phospholipids	1-linoleoylglycerophosphoethanolamine*	LC/MS neg	32635		HMDB11507			0.18	1.69468	1	7.66	0.06	1	4.21	29.7		6.8468e-05	3.3733e-05	0.005	0.0009			1.79e-05	1.61e-06	2.6962e-06	3.2896e-06			0.0011	0.0003	1.4902e-05	3.1066e-06		0.2359	4.9799	1.4929	0.1545	0.1545	0.6505	0.4013	7.0327	1.2387	0.2368	0.2368	0.2368	0.1545
	787	Nucleotide	Pyrimidine metabolism	2'-deoxycytidine 5'-monophosphate	LC/MS pos	533	C00239	HMDB01202	7058169		0.6	0.0888744	0.155446	1.34	0.55	1.75	1.07	0.28		0.0304	0.0045	3.2586e-05	1.1119e-05	0.0004	0.0004	0.0495	0.0022	0.0179	0.0056	0.0541	0.0114	0.1523	0.0276	0.0011	0.0001		0.571	0.8207	0.8289	2.7808	2.1268	0.6109	0.2863	0.5174	0.3107	3.2214	1.8418	0.2863	0.571
	575.2	Lipids	Phospholipids	2-palmitoleoylglycerophosphocholine*	LC/MS pos	35819					0.47	1	1	1.73	0.47	1	1	2.12		0.0111	0.0019					0.0122	0.0006	0.0111	0.0036					0.0111	0.001		0.6109	1.0579	0.6109	0.6109	0.6109	0.6109	0.4913	1.042	0.4913	0.4913	0.4913	0.4913	0.6109
	339	Carbohydrate	Sucrose, glucose, fructose metabolism	erythrose	GC/MS	27753	C01796	HMDB02649	94176		1.59	1	1	1	1	1	1	1		0.0407	0.0058																0.6104	0.6104	1.0018	0.6104	0.6104	0.6104	0.7051	0.7051	1.1207	0.7051	0.7051	0.7051	0.6104
	1151.2	Xenobiotics	Chemicals	tetraethylene glycol	LC/MS pos	38101			8200					1			0.61															0.011	0.0027				0.6004	0.6004	0.6004	0.6004	0.6004	0.6004	0	0	0	0	0	0	0.6004
	869	Peptide	Dipeptide	leucylisoleucine	LC/MS pos	36757					0.11	6.14937	1	5.2	0.22	1	0.66	28.16		0.0129	0.0022	0.0274	0.0038			0.0727	0.0031	0.1117	0.0268			0.3834	0.0659	0.0066	0.0006		0.5877	3.0963	0.4469	0.1459	0.1459	0.596	0.4858	2.2245	0.2428	0.079	0.079	0.079	0.1459
	1020	Secondary metabolism	Phenylpropanoids	5-formylsalicylate	LC/MS neg	22246			69226					1			0.55															0.0141	0.0033				0.5923	0.5923	0.5923	0.5923	0.5923	0.5923	0	0	0	0	0	0	0.5923
	447	Lipids	Free fatty acid	dihomo-linoleate (20:2n6)	LC/MS neg	17805	C16525		6439848		0.78	1.62108	1	2.5	0.43	1	2.28	3.81		0.152	0.019	0.0219	0.0033			0.0009	5.45e-05	0.0005	0.0003			0.0044	0.0012	6.274e-05	9.8648e-06		0.5276	1.4738	2.0757	0.2582	0.2582	0.5895	0.5844	1.3723	1.0746	0.3605	0.3605	0.3605	0.2582
	122	Amino acid	Aspartate family (OAA derived)	saccharopine	LC/MS pos	1495	C00449	HMDB00279	160556					0.83			0.21									0.038	0.0018					0.0013	0.0004				0.4785	0.4785	0.4785	0.4785	0.4785	0.5797	0	0	0	0	0	0	0.4785
	449.5	Lipids	Free fatty acid	docosadioate	LC/MS neg	39837			244872		1	0.510581	1594.58	1	1	1.54	1	0.79				0.0732	0.0088	9.0694e-07	4.1028e-06					0.2604	0.0434			0.0783	0.0055		0.5766	0.5766	0.5766	0.7322	0.7002	0.5766	0.3016	0.3016	0.3016	0.5907	0.3825	609.928	9.6168
	873.6	Peptide	Dipeptide	isoleucylmethionine	LC/MS pos	40058					0.36	7.67105	1	1.59	2.51	1	1	3.05		7.2351e-06	6.9811e-06	3.3607e-05	1.1326e-05			0.0005	3.15e-05	0.0006	0.0003					7.0308e-05	1.0781e-05		1.9122	0.9008	0.5689	0.5676	0.5676	0.5676	2.1011	0.8366	0.299	0.2739	0.2739	0.2739	0.5676
	537	Lipids	Glycerolipids	2-linoleoylglycerol (2-monolinolein) (18:2)	LC/MS neg	32506		HMDB11538	5365676		0.16	1	1	5.38	0.08	1	4.35	13.2		0.0007	0.0002					0.0035	0.0002	0.0004	0.0002			0.0316	0.0067	0.0004	4.5263e-05		0.1285	3.0037	0.8153	0.1285	0.1285	0.5585	0.2237	2.9536	0.4653	0.2237	0.2237	0.2237	0.1285
	569	Lipids	Phospholipids	2-stearoylglycerophosphocholine*	LC/MS pos	35255			10208382		0.45	1	1	1.83	0.45	1	1	2.24		0.0082	0.0015					0.0073	0.0004	0.0082	0.0027					0.0082	0.0008		0.5534	1.0116	0.5534	0.5534	0.5534	0.5534	0.445	0.9988	0.445	0.445	0.445	0.445	0.5534
	135	Amino acid	Glutamate family (alpha-ketoglutarate derived)	4-methylglutamate	LC/MS pos	32443	C06234		95883		1	0.498496	1	1	1	2.01	1	1				0.0398	0.0052							0.0398	0.0089						0.5045	0.5045	0.5045	1.0528	0.5045	0.5045	0.547	0.547	0.547	1.0973	0.547	0.547	0.5045
	314	Carbohydrate	Inositol metabolism	allo-inositol	GC/MS	27712					1	2.7393	1	1	2.74	1	1	1				0.0169	0.0026					0.0169	0.0053								1.2046	0.4927	0.4927	0.4927	0.4927	0.4927	1.3565	0.4952	0.4952	0.4952	0.4952	0.4952	0.4927
	549	Lipids	Phospholipids	1-linoleoylglycerophosphoinositol*	LC/MS neg	36594					0.2	1.18076	1	8.39	0.02	1	23.74	73.36		0.0005	0.0002	0.196	0.0212			0.0063	0.0003	1.7579e-06	2.391e-06			0.0096	0.0024	1.0707e-05	2.337e-06		0.0401	4.0244	1.3495	0.0202	0.0202	0.4796	0.0712	4.4238	0.9062	0.0603	0.0603	0.0603	0.0202
	15	Amino acid	Serine family (phosphoglycerate derived)	cystine	GC/MS	39512	C00491	HMDB00192	595		1	3.97842	1	1	3.98	1	1	1				0.0049	0.0009					0.0049	0.0018								0.8907	0.4781	0.4781	0.4781	0.4781	0.4781	0.9035	0.2271	0.2271	0.2271	0.2271	0.2271	0.4781
	326	Carbohydrate	Sucrose, glucose, fructose metabolism	1-kestose	LC/MS neg	22012	C03661	HMDB11729	440080		2.41	1	1	1	1	1	1	1		0.0621	0.0085																0.4765	0.4765	1.1712	0.4765	0.4765	0.4765	0.5801	0.5801	1.3986	0.5801	0.5801	0.5801	0.4765
	622	Lipids	Cutin and cuticular	3-hydroxybutyrate (BHBA)	GC/MS	542	C01089	HMDB00357	441		0.68	3.57733	17.2919	4.4	3	0.33	1.11	0.4		0.1943	0.0234	0.0087	0.0014	0.0559	0.0151	0.0001	7.26e-06	0.0062	0.0021	0.0117	0.0034	0.5529	0.0935	0.0062	0.0006		5.392	2.0578	2.3368	0.3524	3.8743	0.468	2.209	0.7354	0.5004	0.6175	1.8458	31.9173	0.1755
	300	Carbohydrate	Amino sugar and nucleotide sugar	ribitol	GC/MS	15772	C00474	HMDB00508			1.15	1	0.15567	1.12	0.79	0.16	0.03	0.2		0.6397	0.068			0.0046	0.0022	0.1987	0.0079	0.1489	0.0345	0.0046	0.0017	0.0317	0.0067	0.0064	0.0006		0.4478	0.5035	0.9514	0.4478	1.8986	0.4478	0.5115	0.644	0.7374	0.5115	3.2858	0.5115	0.4478
	553	Lipids	Phospholipids	1-oleoylglycerophosphoethanolamine	LC/MS neg	35628		HMDB11506	9547071		0.12	4.74463	0.30356	28.59	0.13	0.47	4.75	17.23		1.2069e-06	1.7909e-06	0.0003	6.8165e-05	0.0011	0.0008	8.44e-12	2.62e-11	2.2042e-08	1.0344e-07	0.0128	0.0036	1.8156e-06	1.7555e-06	5.1259e-07	2.2643e-07		1.358	12.6758	2.6516	0.1384	0.5279	0.4434	1.0832	8.3721	0.9995	0.2283	0.4859	0.1475	0.0934
	391	Carbohydrate	Sucrose, glucose, fructose metabolism	verbascose	LC/MS pos	37132	C08252		441434					1			0.17															0.0403	0.0083				0.4424	0.4424	0.4424	0.4424	0.4424	0.4424	0	0	0	0	0	0	0.4424
	803	Nucleotide	Pyrimidine metabolism	cytidine 5'-monophosphate (5'-CMP)	LC/MS pos	2372	C00055	HMDB00095	7058165		1	0.195584	0.654523	1	1	3.35	1	0.65				6.4014e-05	1.962e-05	0.0132	0.005					3.8896e-05	3.8882e-05			0.0132	0.0011		0.4349	0.4349	0.4349	1.8629	0.8546	0.4349	0.3791	0.3791	0.3791	1.9383	0.5792	0.3791	0.4349
	819	Nucleotide	Pyrimidine metabolism	thymidine 5'-monophosphate	LC/MS neg	12023	C00364	HMDB01227			0.68	0.0449438	119.632	1.41	0.68	22.25	1	1.47		0.0624	0.0085	7.6561e-07	7.2069e-07	0.0759	0.0195	0.0483	0.0022	0.0624	0.0161	7.6561e-07	2.7744e-06			0.0624	0.0046		0.4326	0.6105	0.4326	4.7814	0.4326	0.4326	0.0552	0.0809	0.0552	1.2282	0.0552	6.6037	0.6244
	1152	Xenobiotics	Chemicals	diethylene glycol	GC/MS	38099								1			0.43															0.0185	0.0043				0.4316	0.4316	0.4316	0.4316	0.4316	0.4316	0	0	0	0	0	0	0.4316
	629	Cofactors, Prosthetic Groups, Electron Carriers	CoA metabolism	3-hydroxybutyryl CoA	LC/MS neg	3116	C01144	HMDB01166	521		1	1	0.441911	1	1	0.44	1	0.44						0.006	0.0027					0.006	0.002			0.006	0.0006		0.4289	0.4289	0.4289	0.4289	0.9937	0.4289	0.4245	0.4245	0.4245	0.4245	0.9606	0.4245	0.4289
	93	Amino acid	Aspartate family (OAA derived)	beta-alanine	GC/MS	55	C00099	HMDB00056	2394755801		1.32	28.5418	0.981006	3.76	1.34	0.04	1.48	0.82		0.2828	0.0328	5.6178e-06	2.84e-06	0.2231	0.0433	0.0011	6.54e-05	0.2103	0.0473	1.7855e-05	2.1567e-05	0.1595	0.0287	0.4518	0.0275		1.771	1.5784	3.6628	0.0254	1.4631	0.4198	1.1274	0.8421	1.1129	0.0395	1.0319	1.0123	0.0225
	873	Peptide	Dipeptide	pyroglutamylvaline	LC/MS neg	32394			152416					0.26			0.28									0.0165	0.0008					0.0045	0.0012				0.1044	0.1044	0.1044	0.1044	0.1044	0.4075	0	0	0	0	0	0	0.1044
	186	Amino acid	Branched Chain Amino Acids (pyruvate derived)	beta-hydroxyisovalerate	LC/MS neg	12129		HMDB00754	69362		1	2.35176	1	0.54	3.88	1.65	0.14	1				0.0836	0.0097			0.0807	0.0034	0.0167	0.0053	0.1767	0.0314	0.0013	0.0004				1.4639	0.22	0.22	0.3574	0.22	0.4071	1.3525	0.349	0.349	0.5751	0.349	0.349	0.22
	124	Amino acid	Aspartate family (OAA derived)	S-adenosylmethionine (SAM)	LC/MS pos	15915					1	1.20728	1	1	2.16	1.79	1	1				0.2567	0.0271					0.0004	0.0002	0.046	0.0099						1.4026	0.4004	0.4004	0.5884	0.4004	0.4004	1.0676	0.4954	0.4954	0.8843	0.4954	0.4954	0.4004
	425	Lipids	Free fatty acid	8-aminocaprylate	LC/MS pos	21161			660856994258					1			0.38															0.0113	0.0027				0.3998	0.3998	0.3998	0.3998	0.3998	0.3998	0	0	0	0	0	0	0.3998
	779	Nucleotide	Purine metabolism	N6-methyladenosine	LC/MS pos	37114		HMDB04044	102175					0.83			0.24									0.2868	0.0113					0.0006	0.0002				0.3285	0.3285	0.3285	0.3285	0.3285	0.3979	0	0	0	0	0	0	0.3285
	758	Nucleotide	Purine metabolism	allantoic acid	LC/MS pos	33434	C00499	HMDB01209	203					1			0.3															0.037	0.0077				0.3911	0.3911	0.3911	0.3911	0.3911	0.3911	0	0	0	0	0	0	0.3911
	816	Nucleotide	Pyrimidine metabolism	thymidine	LC/MS neg	39539	C00214	HMDB00273	5789		0.71	1.3692	33.5338	4.3	0.61	0.35	0.27	0.78		0.4564	0.0501	0.1154	0.0131	0.0075	0.0033	0.0013	7.61e-05	0.2425	0.0534	0.0011	0.0005	3.7782e-05	2.0695e-05	0.2786	0.0175		0.8636	1.6613	2.1082	0.3318	1.5928	0.3867	0.7202	1.1719	0.8302	0.526	1.5099	50.6327	0.2957
	146	Amino acid	Glutamate family (alpha-ketoglutarate derived)	glutamate, gamma-methyl ester	LC/MS pos	33487			73913		1.39	2.52825	0.613987	1	7.37	1.79	1	0.61		0.0897	0.0117	0.0007	0.0001	0.0137	0.0051			6.4322e-06	6.1078e-06	0.02	0.0051			0.0137	0.0012		3.5219	0.3807	1.1457	0.7343	0.6841	0.3807	3.4364	0.4662	0.6491	1.3592	0.7593	0.4662	0.3807
	324	Carbohydrate	Inositol metabolism	scyllo-inositol	GC/MS	32379	C06153	HMDB06088			7.58	3.3056	1	1.8	1.5	1	1	2.2		8.0217e-05	3.6227e-05	0.0044	0.0008			0.0572	0.0025	0.2	0.0457					0.0325	0.0026		0.8268	0.6472	8.607	0.3598	0.3598	0.3598	0.8859	0.5905	4.4731	0.268	0.268	0.268	0.3598
	872.5	Peptide	Dipeptide	methionylleucine	LC/MS pos	40023			3425788		0.33	3.88511	1	2.46	1.29	1	1	3.01		0.0047	0.001	4.4716e-05	1.4194e-05			0.0046	0.0002	0.2102	0.0473					0.0047	0.0005		0.9673	0.8721	0.3549	0.3549	0.3549	0.3549	1.0618	0.8215	0.2733	0.2733	0.2733	0.2733	0.3549
	808	Nucleotide	Pyrimidine metabolism	cytosine-2',3'-cyclic monophosphate	LC/MS pos	37465	C02354	HMDB11691	417654		0.3	1	1	2.74	0.3	1	1	3.37		0.0049	0.001					0.0044	0.0002	0.0049	0.0018					0.0049	0.0005		0.3426	0.9377	0.3426	0.3426	0.3426	0.3426	0.2746	0.9249	0.2746	0.2746	0.2746	0.2746	0.3426
	765	Nucleotide	Purine metabolism	guanosine 5'- monophosphate (5'-GMP)	LC/MS pos	2849			761		1	0.127712	0.484594	1	1	3.79	1	0.48				0.0001	3.7345e-05	0.0248	0.008					0.0007	0.0004			0.0248	0.002		0.3357	0.3357	0.3357	1.6201	0.724	0.3357	0.2831	0.2831	0.2831	2.2167	0.5842	0.2831	0.3357
	690	Cofactors, Prosthetic Groups, Electron Carriers	Quinone metabolism	thiamin diphosphate	LC/MS neg	35670	C00068	HMDB01372	9068		0.35	0.144908	0.0679685	2.4	1.07	1.61	1	0.22		0.0002	7.8849e-05	0.0005	0.0001	1.3743e-05	3.1276e-05	0.0033	0.0002	0.912	0.1766	0.02	0.0051			2.6713e-05	5.0573e-06		0.6703	0.7567	0.4247	2.6907	2.471	0.3157	0.74	0.6885	0.2382	5.1067	3.175	0.2158	0.3157
	539	Lipids	Glycerolipids	2-oleoylglycerol (2-monoolein) (18:1)	GC/MS	35848			5319879		0.36	1	1	3.16	0.17	1	1	5.83		0.0055	0.0011					1.36e-06	1.72e-07	4.8752e-07	9.2943e-07					4.8752e-07	2.2613e-07		0.3119	0.9843	0.6816	0.3119	0.3119	0.3119	0.2035	1.1873	0.4323	0.2035	0.2035	0.2035	0.3119
	740	Nucleotide	Purine metabolism	2''-deoxyguanosine 5''-monophosphate (dGMP)	LC/MS pos	35662	C00362	HMDB01044	645		1	0.24572	0.373948	1	1	1.52	1	0.37				5.7607e-05	1.787e-05	0.0362	0.0105					0.1004	0.0189			0.0362	0.0028		0.3106	0.3106	0.3106	1.2212	1.0706	0.3106	0.2799	0.2799	0.2799	1.1391	0.7485	0.2799	0.3106
	744	Nucleotide	Purine metabolism	7-methylguanine	LC/MS pos	35114	C02242	HMDB00897	11361		1.53	5.15357	1	2.18	2.07	1	1	2.49		0.176	0.0216	0.0293	0.004			0.054	0.0024	0.3076	0.0663					0.0401	0.0031		1.0817	0.6441	1.6221	0.2957	0.2957	0.2957	1.4497	0.6995	1.0674	0.2813	0.2813	0.2813	0.2957
	872.6	Peptide	Dipeptide	phenylalanylisoleucine	LC/MS pos	40069					0.37	1.47898	1	2.61	0.55	1	0.23	2.67		0.0798	0.0106	0.1336	0.0151			0.0666	0.0029	0.3004	0.065			5.1574e-05	2.6458e-05	0.0798	0.0056		0.3839	0.7516	0.2877	0.2877	0.2877	0.2877	0.5311	0.9592	0.3591	0.3591	0.3591	0.3591	0.2877
	632	Cofactors, Prosthetic Groups, Electron Carriers	CoA metabolism	acetyl CoA	LC/MS neg	32484	C00024	HMDB01206	444493		0.71	0.329758	0.0134827	1.27	2.81	0.16	1	0.02		0.0112	0.0019	0.0251	0.0036	4.9829e-07	3.1558e-06	0.0277	0.0013	0.0312	0.0089	0.0007	0.0004			2.8241e-09	1.0181e-08		0.8621	0.3614	0.285	1.2279	14.0146	0.285	0.7101	0.2526	0.1806	2.1534	13.3949	0.1806	0.285
	873.4	Peptide	Dipeptide	isoleucylglutamine	LC/MS pos	40019					0.28	12.2827	1	3.03	2.26	1	0.22	5.43		0.0087	0.0016	0.0279	0.0039			0.0044	0.0002	0.6371	0.1304			0.015	0.0035	0.0043	0.0004		1.6463	0.8549	0.3718	0.2824	0.2824	0.2824	2.077	0.9188	0.2545	0.1691	0.1691	0.1691	0.2824
	209	Amino acid	Glutathione metabolism	ophthalmate	LC/MS pos	34592		HMDB05765	9817431		1	0.570183	6.60096	1	1	0.25	1	0.14				0.0189	0.0029	0.1016	0.0242					2.7462e-05	2.9486e-05			1.6485e-05	3.3244e-06		0.2688	0.2688	0.2688	0.9379	5.9119	0.2688	0.1373	0.1373	0.1373	0.2408	0.9811	6.4762	0.5868
	58	Amino acid	Aromatic amino acid metabolism (PEP derived)	kynurenate	LC/MS neg	1417	C01717	HMDB00715	3845		1	24.8554	1	1	62.3	2.51	0.24	1				2.9777e-05	1.0289e-05					6.6253e-05	4.3461e-05	0.009	0.0027	0.0002	8.8417e-05				13.0892	0.2616	0.2891	0.3815	0.2616	0.2616	4.7101	0.0756	0.0756	0.1895	0.0756	0.0756	0.2616
	575.1	Lipids	Phospholipids	1-palmitoleoylglycerophosphoethanolamine*	LC/MS neg	34565					0.11	1	1	7.04	0.07	1	1	13.4		2.6421e-07	6.8611e-07					2.24e-07	3.83e-08	7.9903e-08	2.4373e-07					7.9903e-08	6.0471e-08		0.2512	1.7683	0.3453	0.2512	0.2512	0.2512	0.1503	2.0139	0.2235	0.1503	0.1503	0.1503	0.2512
	786	Nucleotide	Pyrimidine metabolism	2'-deoxycytidine	LC/MS pos	15949	C00881	HMDB00014	13711		0.15	0.168139	133.326	8.61	0.24	19.71	0.21	13.69		0.0139	0.0023	0.0457	0.0057	0.1747	0.0361	0.0042	0.0002	0.0479	0.0129	0.006	0.002	8.2029e-06	6.0789e-06	0.0045	0.0005		0.4797	2.1316	0.5529	1.5794	0.2476	0.2476	0.2893	1.195	0.1828	1.7206	0.0873	11.6394	0.3201
	968	Secondary metabolism	Flavonoids	daidzein	LC/MS neg	32453	C10208	HMDB03312	5281708		1	2.90721	1	1	2.91	1	1	1				0.0048	0.0008					0.0048	0.0018								0.9022	0.2423	0.2423	0.2423	0.2423	0.2423	0.9713	0.3341	0.3341	0.3341	0.3341	0.3341	0.2423
	568	Lipids	Phospholipids	2-palmitoylglycerophosphoethanolamine*	LC/MS neg	35688					0.17	1.56666	1	13.73	0.13	1	1	12.46		4.1098e-05	2.5111e-05	0.0106	0.0017			2.68e-05	2.29e-06	1.6629e-05	1.3526e-05					5.0483e-05	8.1445e-06		0.3341	3.2795	0.975	0.2389	0.2389	0.2389	0.7415	5.896	1.0131	0.4733	0.4733	0.4733	0.2389
	778	Nucleotide	Purine metabolism	N6-dimethylallyladenine	LC/MS pos	22120	C04083		92180		1.73	1	1	2.2	0.52	1	1	1.94		0.1211	0.0155					0.0772	0.0033	0.0802	0.02					0.0802	0.0056		0.2352	0.5175	1.6524	0.2352	0.2352	0.2352	0.3751	0.7283	1.2602	0.3751	0.3751	0.3751	0.2352
	679	Cofactors, Prosthetic Groups, Electron Carriers	Oxidative phosphorylation	pyrophosphate (PPi)	GC/MS	2078	C00013	HMDB00250	644102		1	0.516561	0.415352	1	1	0.8	1	0.42				0.0131	0.0021	0.0198	0.0067					0.5697	0.0851			0.0198	0.0016		0.2333	0.2333	0.2333	0.7143	1.3485	0.2333	0.4897	0.4897	0.4897	0.948	1.179	0.4897	0.2333
	323	Carbohydrate	Inositol metabolism	pinitol	GC/MS	37086	C03844				2.79	1982.29	0.353789	1.09	2266.36	0.4	1	0.35		0.0868	0.0114	4.7221e-07	5.5866e-07	0.003	0.0016	0.3632	0.014	1.6066e-06	2.3241e-06	0.0036	0.0014			0.003	0.0003		559.068	0.2515	1.3145	0.2455	0.6245	0.2316	578.83	0.2554	0.7123	0.292	0.7219	0.2554	0.2316
	979	Secondary metabolism	Flavonoids	genistein	LC/MS neg	32448	C06563	HMDB03217	5280961		1	3.17876	1	1	3.18	1	1	1				0.0048	0.0009					0.0048	0.0018								0.9125	0.224	0.224	0.224	0.224	0.224	0.9816	0.3088	0.3088	0.3088	0.3088	0.3088	0.224
	838	Peptide	gamma-glutamyl	gamma-glutamylmethionine	LC/MS pos	37539			7009567		3.05	3.67078	1	1.15	3.16	1	1	1.16		7.393e-06	6.9811e-06	0.0269	0.0038			0.0944	0.0039	0.0414	0.0114					0.1789	0.0116		0.6769	0.2451	1.2616	0.214	0.214	0.214	1.0994	0.3483	1.0609	0.2995	0.2995	0.2995	0.214
	873.2	Peptide	Dipeptide	isoleucylarginine	LC/MS pos	40071			9900561		0.34	61.6587	1	3.86	8.52	1	1	7.24		0.0343	0.005	2.8845e-08	7.6139e-08			0.0042	0.0002	0.0011	0.0004					0.0043	0.0004		5.7538	0.8267	0.4344	0.214	0.214	0.214	6.7023	0.7868	0.2649	0.1087	0.1087	0.1087	0.214
	567	Lipids	Phospholipids	2-palmitoylglycerophosphocholine*	LC/MS pos	35253					0.59	1	1	12.43	0.59	1	1.54	1.69		0.0357	0.0052					3.43e-08	8.64e-09	0.0357	0.01			0.0241	0.0054	0.0357	0.0028		0.1286	2.4669	0.1286	0.1286	0.1286	0.1984	0.5946	1.0036	0.5946	0.5946	0.5946	0.5946	0.1286
	575.3	Lipids	Phospholipids	2-palmitoleoylglycerophosphoethanolamine*	LC/MS neg	36619					0.15	1	1	8.64	0.06	1	1	16.45		5.5871e-05	3.1089e-05					6.2e-07	9.28e-08	1.5097e-07	3.8376e-07					1.5097e-07	9.3368e-08		0.198	1.7106	0.4507	0.198	0.198	0.198	0.1139	1.8731	0.2741	0.1139	0.1139	0.1139	0.198
	635	Cofactors, Prosthetic Groups, Electron Carriers	CoA metabolism	coenzyme A	LC/MS neg	2936	C00010	HMDB01423	317		0.72	0.0904552	0.0189726	1.71	0.72	0.21	1	0.03		0.052	0.0072	8.9799e-06	4.0187e-06	9.8653e-05	0.0001	0.0464	0.0021	0.052	0.0137	0.0078	0.0024			5.4992e-05	8.7205e-06		0.1888	0.3233	0.1888	1.2259	8.3184	0.1888	0.1087	0.1507	0.1087	1.2017	5.7293	0.1087	0.1888
	280	Carbohydrate	Amino sugar and nucleotide sugar	erythritol	GC/MS	20699	C00503	HMDB02994			3.12	0.781243	4.95357	4.42	0.76	1.03	0.01	1.06		0.0025	0.0005	0.23	0.0245	0.5507	0.0923	0.0042	0.0002	0.0274	0.0079	0.9204	0.1289	0.0026	0.0008	0.6512	0.0386		0.1869	0.8264	4.8926	0.2889	0.5996	0.1869	0.6714	0.8838	2.76	0.8594	0.8357	4.1397	0.1869
	196.6	Amino acid	Branched Chain Amino Acids (pyruvate derived)	beta-methyllevulinate	LC/MS neg	35100			246523					1			0.21															0.007	0.0018				0.1846	0.1846	0.1846	0.1846	0.1846	0.1846	0	0	0	0	0	0	0.1846
	96	Amino acid	Aspartate family (OAA derived)	diaminopimelate	GC/MS	15130	C00666	HMDB01370	15508761550875		0.69	1	0.115251	2.01	0.69	0.12	1	0.17		0.3632	0.0409			0.0206	0.0067	0.3632	0.014	0.3632	0.0769	0.0206	0.0052			0.0349	0.0027		0.1724	0.3468	0.1724	0.1724	2.0313	0.1724	0.2484	0.3609	0.2484	0.2484	2.1553	0.2484	0.1724
	807	Nucleotide	Pyrimidine metabolism	cytosine	GC/MS	573	C00380	HMDB00630	597		0.2	0.717611	0.444794	17.26	0.21	1.44	0.21	4.92		4.3189e-05	2.541e-05	0.7943	0.0758	0.0781	0.0199	1.07e-06	1.48e-07	0.0005	0.0002	0.6889	0.1004	0.0255	0.0056	0.0008	9.1853e-05		0.4801	2.8383	1.0414	0.5556	0.4558	0.1644	0.6259	2.9706	0.6056	0.8722	0.6041	0.2687	0.1644
	872.2	Peptide	Dipeptide	leucylhistidine	LC/MS pos	40077			341684		0.51	13.409	1	6.23	1.44	1	1	9.28		0.0649	0.0088	1.7689e-07	2.6827e-07			0.0009	5.45e-05	0.0668	0.0171					9.2655e-05	1.3224e-05		1.1309	0.9921	0.7686	0.1592	0.1592	0.1592	1.4066	0.9735	0.4928	0.1049	0.1049	0.1049	0.1592
	45	Amino acid	Aromatic amino acid metabolism (PEP derived)	anthranilate	LC/MS pos	4970	C00108	HMDB01123	3734162227		1.27	2.67144	174.247	0.5	28.8	6.26	0.77	0.58		0.3632	0.0409	0.0414	0.0053	0.1004	0.0241	0.3221	0.0125	0.0003	0.0001	0.3116	0.0507	0.9279	0.1499	0.3632	0.0224		3.0205	0.0765	0.1679	0.9778	0.1425	0.1526	1.1375	0.0395	0.0502	0.4258	0.068	11.8488	0.4617
	368	Carbohydrate	Sucrose, glucose, fructose metabolism	mannitol	GC/MS	15335	C00392	HMDB00765	6251		133.86	1.72366	0.263976	7.1	0.32	0.26	0.03	1.4		1.1899e-06	1.7909e-06	0.0336	0.0045	0.0055	0.0025	0.0083	0.0004	0.0351	0.0098	0.0055	0.0019	0.0325	0.0068	0.5523	0.0333		0.2866	1.0563	261.803	0.1487	0.5654	0.1487	0.3337	1.0291	137.759	0.1936	0.7334	0.1936	0.1487
	1151.3	Xenobiotics	Chemicals	trihydroxybutane	LC/MS pos	38636			20497					0.95			0.04									0.2976	0.0117					0.0054	0.0014				0.141	0.141	0.141	0.141	0.141	0.148	0	0	0	0	0	0	0.141
	872.3	Peptide	Dipeptide	leucylmethionine	LC/MS pos	40022			118276		0.13	24.4403	1	6.25	2.03	1	1	12.03		6.8514e-05	3.3733e-05	0.0001	3.55e-05			5.02e-05	3.97e-06	0.1137	0.0272					2.2149e-05	4.2365e-06		1.6139	0.924	0.1973	0.1478	0.1478	0.1478	1.8208	0.896	0.1193	0.0745	0.0745	0.0745	0.1478
	873.9	Peptide	Dipeptide	leucylarginine	LC/MS pos	40028			3800205		0.22	32.4384	1	6.9	2.43	1	1	13.35		0.003	0.0006	0.0001	3.0709e-05			4.76e-07	7.68e-08	0.059	0.0154					4.7873e-07	2.2613e-07		2.0329	0.9752	0.3193	0.1413	0.1413	0.1413	2.4491	1.0077	0.2198	0.0755	0.0755	0.0755	0.1413
	343	Carbohydrate	Sucrose, glucose, fructose metabolism	galactitol (dulcitol)	GC/MS	1117	C01697	HMDB00107	11850					1			0.2															0.081	0.0154				0.1404	0.1404	0.1404	0.1404	0.1404	0.1404	0	0	0	0	0	0	0.1404
	872.4	Peptide	Dipeptide	leucyltyrosine	LC/MS neg	40030			273262		0.15	1.4429	1	12.22	0.14	1	1	10		7.7765e-05	3.5636e-05	0.1648	0.0181			6.34e-06	6.56e-07	6.1394e-06	5.9451e-06					1.5953e-05	3.2525e-06		0.199	1.6948	0.3327	0.1387	0.1387	0.1387	0.2691	1.8649	0.2889	0.1865	0.1865	0.1865	0.1387
	653	Cofactors, Prosthetic Groups, Electron Carriers	Nicotinate and nicotinamide metabolism	nicotinamide	LC/MS pos	594	C00153	HMDB01406	936		0.47	0.670795	117.612	7.71	1.26	0.7	0.34	0.37		0.0288	0.0043	0.0297	0.004	0.8444	0.1337	0.0056	0.0003	0.2511	0.0551	0.7289	0.1041	0.1183	0.0218	0.0684	0.0049		1.0602	1.0538	0.6676	0.8995	1.9106	0.1367	0.9748	0.7735	0.3612	1.4532	2.0887	245.657	0.2011
	366	Carbohydrate	Sucrose, glucose, fructose metabolism	maltotriose	GC/MS	27723	C01835	HMDB01262	439586		1.49	31.1221	1	1.25	17.33	1	0.14	1.8		0.3202	0.0365	0.0044	0.0008			0.175	0.007	0.0062	0.0022			0.1815	0.0323	0.1798	0.0116		1.8921	0.1685	0.3147	0.1353	0.1353	0.1353	6.8064	0.3928	0.5834	0.2187	0.2187	0.2187	0.1353
	275	Carbohydrate	Amino sugar and nucleotide sugar	arabinose	GC/MS	11420	C00181	HMDB00646	66308					1			0.04															0.02	0.0046				0.121	0.121	0.121	0.121	0.121	0.121	0	0	0	0	0	0	0.121
	26	Amino acid	Serine family (phosphoglycerate derived)	N-acetylserine	LC/MS pos	37076		HMDB02931	65249		0.49	1	1	1.93	0.49	1	0.05	2.04		0.029	0.0043					0.0566	0.0025	0.029	0.0083			3.7616e-06	3.1593e-06	0.029	0.0023		0.1175	0.2269	0.1175	0.1175	0.1175	0.1175	0.5679	1.1569	0.5679	0.5679	0.5679	0.5679	0.1175
	235	Carbohydrate	TCA cycle	2-methylcitrate	GC/MS	37483	C02225	HMDB00379	5460420		1.88	1.4882	1	5.99	1.98	2.72	1	2.04		0.0243	0.0038	0.2963	0.031			0.0002	1.37e-05	0.0794	0.0199	0.0057	0.002			0.0184	0.0015		1.1011	0.696	2.3203	0.4679	0.1161	0.1161	1.2361	0.6232	1.1689	0.8306	0.3053	0.3053	0.1161
	828.1	Nucleotide	Pyrimidine metabolism	uridine monophosphate (5' or 3')	LC/MS pos	39879					1.08	0.316628	0.261796	1	3.09	2.55	1	0.26		0.1693	0.0209	0.0001	3.4564e-05	0.001	0.0007			4.9294e-06	5.1929e-06	0.0017	0.0007			0.001	0.0001		1.0706	0.1042	0.6072	1.9696	1.2022	0.1042	0.9559	0.3096	0.335	3.019	1.1826	0.3096	0.1042
	238	Carbohydrate	TCA cycle	cis-aconitate	LC/MS neg	12025	C00417	HMDB00072	643757					1			0.01															0.0269	0.0059				0.1003	0.1003	0.1003	0.1003	0.1003	0.1003	0	0	0	0	0	0	0.1003
	147	Amino acid	Glutamate family (alpha-ketoglutarate derived)	glutamine	LC/MS pos	53	C00064	HMDB00641	69920865961		2.11	1.26457	456.433	1.47	81.23	26.48	0	0.41		0.0337	0.005	0.2995	0.0312	0.0144	0.0053	0.1303	0.0053	2.9748e-07	6.7214e-07	0.0002	0.0001	1.7371e-05	1.0903e-05	0.0687	0.0049		11.2108	0.1422	0.6356	3.8409	0.2912	0.0967	5.2472	0.0646	0.1362	4.1494	0.1567	71.5231	0.3671
	205	Amino acid	Glutathione metabolism	cysteine-glutathione disulfide	LC/MS pos	35159	C05526	HMDB00656	4247235		9.37	1.56152	0.34075	7.05	0.71	0.13	1	0.29		1.8296e-07	6.3164e-07	0.048	0.006	0.0086	0.0036	2.72e-05	2.31e-06	0.0538	0.0141	1.4902e-07	8.6403e-07			5.0418e-07	2.2643e-07		0.3723	0.6694	10.9126	0.095	1.661	0.095	0.2386	0.3371	3.1586	0.1528	1.1595	0.3951	0.095
	1151.1	Xenobiotics	Chemicals	heptaethylene glycol	LC/MS pos	38154			79718		1	1	13.2687	1	1	1	0.04	1						0.1431	0.0312							1.403e-06	1.414e-06				0.085	0.085	0.085	0.085	0.085	0.085	0.5656	0.5656	0.5656	0.5656	0.5656	7.5048	0.2205
	739	Nucleotide	Purine metabolism	2'-deoxyguanosine	LC/MS neg	1411	C00330	HMDB00085	187790		0.81	0.433059	46.3439	10.5	0.21	0.21	0	0.43		0.7906	0.0821	0.0092	0.0015	0.222	0.0433	0.0001	7.26e-06	0.0025	0.001	0.0012	0.0006	1.4953e-05	9.7959e-06	0.0465	0.0035		0.0982	0.7792	1.1485	0.2139	1.3137	0.0742	0.2261	1.0879	0.885	0.5221	2.5398	117.704	0.381
	304	Carbohydrate	Amino sugar and nucleotide sugar	threitol	GC/MS	35854	C16884	HMDB04136	169019		2.23	1	0.464213	4.39	0.63	0.17	0.01	0.28		0.0375	0.0054			0.0202	0.0067	0.0081	0.0004	0.0599	0.0155	2.9005e-05	3.003e-05	0.0029	0.0008	0.0001	1.6029e-05		0.0709	0.311	1.2216	0.0709	0.9017	0.0709	0.2385	0.3812	0.849	0.2385	1.3692	0.6356	0.0709
	829	Peptide	gamma-glutamyl	gamma-glutamylalanine	LC/MS pos	37063			440103		1	1	15.1053	1	1	1	0.03	1						0.1164	0.0267							1.1811e-06	1.2664e-06				0.0664	0.0664	0.0664	0.0664	0.0664	0.0664	0.4824	0.4824	0.4824	0.4824	0.4824	7.2868	0.1553
	271	Carbohydrate	Amino sugar and nucleotide sugar	2-deoxyribose	GC/MS	11734	C01801	HMDB03224	5460005		6.26	1.00608	1	6.04	0.24	1	0.08	4.27		0.0217	0.0034	0.3632	0.0369			0.0769	0.0033	0.0799	0.02			0.0415	0.0085	0.0785	0.0055		0.0641	0.374	4.009	0.0619	0.0619	0.0619	0.1656	0.7033	4.4049	0.1646	0.1646	0.1646	0.0619
	381	Carbohydrate	Sucrose, glucose, fructose metabolism	sorbitol	GC/MS	15053	C00794	HMDB00247	107428		63.25	10.8258	0.415472	5.12	4.97	0.42	0.01	0.91		6.5366e-07	1.1982e-06	9.6261e-06	4.1719e-06	0.0206	0.0067	0.0437	0.002	0.0007	0.0003	0.0206	0.0052	0.0282	0.0061	0.5722	0.0342		1.102	0.2505	31.8296	0.0489	0.2149	0.0489	1.3489	0.2715	17.1721	0.1246	0.2999	0.1246	0.0489
	780	Nucleotide	Purine metabolism	urate	LC/MS neg	1604	C00366	HMDB00289			2.32	0.280519	0.0907394	19.29	0.28	0.32	1	0.32		0.0276	0.0042	0.0435	0.0055	0.0061	0.0028	0.0003	2.02e-05	0.0127	0.0041	0.109	0.0202			0.1243	0.0084		0.0438	0.8447	3.1949	0.3847	2.0474	0.0438	0.1944	0.6873	1.5961	0.693	2.1424	0.1944	0.0438
	789	Nucleotide	Pyrimidine metabolism	2'-deoxyuridine	LC/MS pos	1412	C00526	HMDB00012	13712		1.1	1	5.43495	25.74	0.2	0.34	1	1.73		0.5137	0.0559			0.3594	0.0665	4.63e-07	7.56e-08	0.0001	7.9351e-05	0.0226	0.0056			0.0678	0.0049		0.0422	1.0864	2.1831	0.0422	0.4927	0.0422	0.214	1.0821	1.1871	0.214	0.6272	3.4088	0.0652
	393	Carbohydrate	C5 branched dibasic acid metabolism	citraconate	LC/MS pos	18367	C02226	HMDB00634	643798638129					1			0.01															0.0209	0.0048				0.0419	0.0419	0.0419	0.0419	0.0419	0.0419	0	0	0	0	0	0	0.0419
	741	Nucleotide	Purine metabolism	2'-deoxyinosine	LC/MS neg	15076	C05512	HMDB00071	65058		1.38	1.09156	1	17.02	0.07	1	1	15.63		0.1882	0.0227	0.2063	0.0223			0.0004	2.6e-05	0.0008	0.0003					0.0008	8.6825e-05		0.0388	0.657	1.5917	0.0386	0.0386	0.0386	0.0608	0.8705	1.1976	0.0557	0.0557	0.0557	0.0386
	143	Amino acid	Glutamate family (alpha-ketoglutarate derived)	ergothioneine	LC/MS pos	37459	C05570	HMDB03045	3032311		1.61	0.445765	1	1	42.33	94.95	1	1		0.0049	0.001	0.0138	0.0022					5.1315e-09	6.095e-08	3.3377e-06	6.4505e-06						1.0389	0.0373	0.0874	1.5807	0.0373	0.0373	1.0878	0.0257	0.0414	2.4403	0.0257	0.0257	0.0373
	664	Cofactors, Prosthetic Groups, Electron Carriers	Nicotinate and nicotinamide metabolism	nicotinic acid mononucleotide (NaMN)	LC/MS pos	32461	C01185	HMDB01132	5288991121991		0.39	0.0832385	0.00599214	41.91	0.05	0.1	1	0.16		0.0066	0.0012	0.0038	0.0007	1.7576e-05	3.4785e-05	1.81e-06	2.25e-07	1.0847e-07	3.1127e-07	0.0014	0.0006			0.0016	0.0002		0.0608	1.379	0.9791	0.4213	5.914	0.0329	0.0805	1.5216	0.5943	0.9671	9.3122	0.0558	0.0329
	289	Carbohydrate	Amino sugar and nucleotide sugar	lyxose	GC/MS	15787	C11476,C00476		65550		25.64	1	1	1	1	1	1	1		6.042e-07	1.1982e-06																0.03	0.03	1.2419	0.03	0.03	0.03	0.0431	0.0431	1.105	0.0431	0.0431	0.0431	0.03
	388	Carbohydrate	Sucrose, glucose, fructose metabolism	trehalose	GC/MS	15573	C01083	HMDB00975	7427		10.07	0.030141	2.26897	1.41	38.88	3.87	0.16	0		0.0068	0.0013	0.0013	0.0003	0.3103	0.0585	0.1836	0.0074	0.0049	0.0018	0.0032	0.0012	0.2119	0.0373	4.6261e-07	2.2587e-07		1.2554	0.0297	0.636	28.9932	9.8604	0.021	0.2333	0.006	0.0604	7.7403	2.0017	4.5418	0.1631
	201	Amino acid	Amines and polyamines	putrescine	GC/MS	1408	C00134	HMDB01414			0.52	0.345807	0.0027738	1.34	59.63	1.18	1	0.01		0.0144	0.0024	0.002	0.0004	7.009e-07	3.6991e-06	0.0076	0.0004	9.9907e-09	6.095e-08	0.5954	0.0885			3.2925e-09	1.0181e-08		1.2326	0.0262	0.0225	2.1631	2.673	0.0195	0.8825	0.0148	0.0077	2.552	2.1631	0.006	0.0195
	88	Amino acid	Aspartate family (OAA derived)	3-ureidopropionate	LC/MS pos	3155	C02642	HMDB00026	111		1.32	1	7.16499	64.07	0.8	0.2	0.1	0.25		0.026	0.004			0.0032	0.0017	1.19e-07	2.27e-08	0.0377	0.0105	2.8324e-06	5.865e-06	0.0004	0.0001	9.1038e-08	6.4964e-08		0.0177	1.134	2.6439	0.0177	3.2985	0.0177	0.3282	0.411	0.5407	0.3282	1.6625	11.9118	0.2192
	754	Nucleotide	Purine metabolism	adenosine 5'-monophosphate (AMP)	LC/MS pos	32342	C00020	HMDB00045	15938965		0.7	0.182502	0.685317	21	6.74	4.29	1	0.12		0.3894	0.0436	2.3612e-05	8.2637e-06	0.176	0.0361	0.0002	1.37e-05	0.0004	0.0002	8.0892e-05	6.514e-05			0.0002	2.7675e-05		1.2963	0.2499	0.312	3.9605	1.5126	0.0119	0.9875	0.1465	0.1025	5.4109	1.26	0.8635	0.0227
	659	Cofactors, Prosthetic Groups, Electron Carriers	Nicotinate and nicotinamide metabolism	nicotinamide riboside*	LC/MS pos	33013					1	201.993	0.0169381	1	3755	0.31	1	0.02				0.0002	4.168e-05	0.0068	0.003			0.0002	0.0001	0.0409	0.0091			0.0068	0.0006		28.0132	0.0068	0.0068	0.0713	0.3953	0.0068	29.289	0.0078	0.0078	0.145	0.4605	0.0078	0.0068
[truncated: 18 more columns]
